# Supplementary material for: An agent-based model of cattle grazing toxic Geyer's larkspur
Source: PLoS One. 2018 Mar 22;13(3):e0194450. doi: 10.1371/journal.pone.0194450 (PMC5864015; doi:10.1371/journal.pone.0194450)
Supplement: S1 Dataset — (CSV) [file pone.0194450.s002.csv]

run	HCF	AU	tx	steps	cow.count	max.max	mean.max	sd.max	sum.total	max.total	mean.total	sd.total	cv.total	max.ind.forage	mean.ind.forage	sd.ind.forage	total.forage	N.daily	mean.daily	med.daily	range.daily	sd.daily	deaths	tolerance-death	mean.tolerance	attraction-death	mean.attraction	death-leader	death-follower	death-independent	Mean.dist	site-change-count	sum.msal	herd-up-count	herd.up.prop	mean.times.grazed	sd.times.grazed
1	10	0.25	10:0.25	35277	58	2939.352371	1776.242847	403.6322658	2275967.378	47066.44266	39240.81686	3696.358457	0.0941967765	898163.917	881677.7717	7412.706674	51137310.759	4038	555.53413	468.6595	2919.021	356.2451806	2	7246.126258	3623.063129	2.127405296	1.063702648	0	1	1	5733.902779	3.3600711	2738570.122	297676	0.145486998	0.799486592	0.690131755
2	7	0.25	7:0.25	37483	58	4102.838308	2273.890425	571.2492654	2158364.281	44778.50108	37213.17727	3989.131391	0.1071967428	904128.3398	881676.9448	7575.463964	51137262.798	4038	529.475031	422.5615	4102.838	433.6899948	4	15495.48842	3873.872105	4.061657544	1.015414386	1	2	1	4313.859984	2.310937143	2856173.219	41917	0.0192809246	0.858452012	0.576468823
3	4	0.25	4:0.25	37542	58	4757.742029	2438.749871	709.0526463	2154912.639	47586.08359	37153.66618	3981.090744	0.1071520298	911958.5602	881667.0933	11596.62333	51136691.411	4038	527.1737707	411.7075	4757.742	448.6943242	6	23766.76046	3961.1267433	6.360166587	1.0600277645	0	4	2	4166.445513	2.211719157	2859624.861	19214	0.00882414	0.86005351	0.566240232
4	1	0.25	1:0.25	37526	58	5021.864234	2808.761744	765.4761061	2098121.325	44231.70713	36174.50561	4479.165039	0.1238210437	906772.9648	881664.5308	13644.94307	51136542.786	4040	514.0911413	380.2085	5021.864	485.8532528	13	50486.39581	3883.5689085	13.27694835	1.0213037192	0	13	0	4094.622024	2.310969682	2916416.175	10795	0.0049597796	0.860206124	0.554867655
17	10	0.25	10:0.25	35216	58	2209.909638	1632.895083	276.942866	2271611.987	50301.02067	39165.72391	3823.731975	0.0976295493	896333.0099	881662.5728	8595.351151	51136429.222	4035	554.7000835	489.063	2190.531	327.4707679	0	0		0		0	0	0	5781.744404	3.544439898	2742925.513	292146	0.1430315766	0.798321243	0.689751825
18	7	0.25	7:0.25	37367	58	4373.697602	2380.220721	712.2655057	2132516.028	45560.54656	36767.51773	3999.266099	0.1087717188	902358.6099	881671.3193	10195.9327	51136936.519	4035	523.4866622	418.726	4373.698	435.4029	2	7889.25425	3944.627125	2.121382012	1.060691006	0	2	0	4268.527344	2.254241412	2882021.472	41971	0.0193656952	0.855910471	0.580343881
19	4	0.25	4:0.25	37846	58	4757.340012	2547.898509	688.5829447	2170163.179	49866.08476	37416.60654	4381.28811	0.1170947479	916078.2606	881665.2873	11151.07201	51136586.663	4038	528.7211464	394.44	4757.34	469.8232161	8	32186.55082	4023.3188525	8.660907205	1.0826134006	0	6	2	4167.360004	2.140835107	2844374.321	19483	0.008875807	0.867043699	0.555009697
20	1	0.25	1:0.25	37369	58	4625.01668	2417.61337	851.4922394	2127970.243	47937.12495	36689.14212	4044.190094	0.110228527	902768.6733	881668.2875	12203.94824	51136760.675	4034	521.5551733	390.4725	4625.017	464.6821847	7	27140.25992	3877.1799886	6.897206679	0.9853152399	0	7	0	4020.785351	2.126650155	2886567.257	10405	0.0048006784	0.856595142	0.556148472
33	10	0.25	10:0.25	34985	58	2731.998165	1710.181074	299.54944	2242158.43	47124.01084	38657.90397	3688.466509	0.0954129979	899904.3302	881667.1725	8468.276933	51136696.005	4036	546.937667	458.7805	2717.787	353.0600993	0	0		0		0	0	0	5761.946867	3.289223066	2772379.07	296419	0.1460818183	0.793025796	0.693520601
34	7	0.25	7:0.25	37320	58	4332.343214	2475.60948	757.9010324	2218302.094	48432.07383	38246.58782	4023.768235	0.1052059403	898385.4796	881663.0032	9571.217434	51136454.186	4032	538.3542123	433.026	4327.383	445.4318393	6	23220.06419	3870.0106983	6.788495718	1.131415953	0	4	2	4292.004067	2.268440428	2796235.406	41875	0.0193457331	0.854845216	0.581088187
35	4	0.25	4:0.25	37806	58	3613.672811	2387.388282	561.2632899	2131644.956	47750.07119	36752.49924	3866.47461	0.105203039	927222.0485	881664.2274	11866.17701	51136525.189	4039	522.9561914	406.582	3609.837	443.6032229	3	11318.71724	3772.9057467	2.975169681	0.991723227	0	1	2	4201.5256	2.32514821	2882892.544	18904	0.0086211457	0.866283672	0.559475842
36	1	0.25	1:0.25	37455	58	4112.681506	2553.170707	593.4613344	2164453.136	47754.59974	37318.15752	4315.546247	0.1156419967	904948.1582	881661.5212	14649.99675	51136368.23	4038	528.999048	404.7335	4112.682	468.726476	7	26951.06211	3850.15173	7.175165664	1.0250236663	0	7	0	4151.739613	2.296799794	2850084.364	10758	0.0049521495	0.858451251	0.555883138
49	10	0.25	10:0.25	35169	58	2377.92813	1713.292766	283.2363277	2225530.279	46976.82082	38371.21171	3381.568019	0.0881277361	897184.3796	881668.8403	7390.585818	51136792.737	4041	545.2478404	480.862	2348.629	334.7261141	0	0		0		0	0	0	5716.241306	3.430993432	2789007.221	293721	0.1439948583	0.797206893	0.690180887
50	7	0.25	7:0.25	37397	58	4181.291475	2273.321638	683.6446603	2207476.057	55019.49908	38059.93201	4816.320444	0.1265456923	920325.0877	881664.6089	10262.53414	51136547.316	4036	540.5121492	426.4465	4164.03	443.1333988	4	15092.50745	3773.1268625	4.632596951	1.1581492378	0	1	3	4245.200574	2.310969477	2807061.443	41680	0.0192159983	0.856635104	0.577787655
51	4	0.25	4:0.25	37448	58	4378.879205	2263.517325	606.6063319	2100224.933	46822.7874	36210.77471	3984.399158	0.1100335243	911008.074	881666.3327	13401.95425	51136647.297	4040	514.874527	389.893	4378.879	433.2701124	8	27815.52578	3476.9407225	8.508210788	1.0635263485	1	7	0	4178.643288	2.396031153	2914312.567	18069	0.0083191221	0.858330225	0.563276079
52	1	0.25	1:0.25	37544	58	5476.659957	2415.771567	768.8164494	2131113.234	45946.72066	36743.33163	4287.409928	0.1166853886	909374.4682	881677.7186	14468.59547	51137307.679	4038	519.7194591	405.4515	5476.66	445.23043	7	26044.69367	3720.6705243	7.203414543	1.0290592204	0	6	1	4092.441853	2.225870019	2883424.266	10639	0.0048857616	0.860544464	0.552471172
65	10	0.25	10:0.25	35008	58	2219.573996	1620.033083	284.9418088	2195549.788	44394.57951	37854.30668	3907.163398	0.1032158225	901396.2354	881666.586	8688.53501	51136661.988	4040	539.0619463	471.778	2182.896	328.274193	0	0		0		0	0	0	5750.571218	3.331758339	2818987.712	300738	0.1481129436	0.793788106	0.69479549
66	7	0.25	7:0.25	37317	58	3820.600143	2245.010336	520.5026804	2109272.568	44274.06908	36366.76842	3485.347938	0.0958388135	910927.9975	881663.0624	8200.010504	51136457.619	4038	514.8576932	418.7115	3820.6	403.0245791	4	15118.04972	3779.51243	4.059049622	1.0147624055	0	4	0	4336.685574	2.325151282	2905264.932	42871	0.019807465	0.854594412	0.584111931
67	4	0.25	4:0.25	37340	58	3373.776967	2199.647711	438.8274071	2131309.182	46847.08589	36746.71003	3902.186683	0.1061914571	907087.0753	881664.0553	10326.28753	51136515.207	4039	521.6156789	392.4	3365.829	430.8677317	1	3607.227729	3607.227729	0.959997223	0.959997223	0	1	0	4242.487272	2.5378147	2883228.318	18882	0.0087185786	0.855767372	0.567474111
68	1	0.25	1:0.25	37243	58	3535.270732	2292.729059	542.2080271	2163494.957	51472.90509	37301.63719	4468.583871	0.119795918	920318.8387	881674.0179	14507.70475	51137093.038	4039	527.6636757	399.504	3535.271	451.2068968	3	11021.36454	3673.78818	3.286039762	1.0953465873	1	2	0	4119.135866	2.396010268	2851042.543	10320	0.0047775699	0.853582438	0.564111628
81	10	0.25	10:0.25	35314	58	3349.279925	1947.865134	573.8863964	2241820.998	47868.20218	38652.08617	4213.660837	0.1090150948	896912.1984	881687.198	7514.946761	51137857.484	4037	545.1655093	467.692	3333.33	349.8287386	2	7070.888426	3535.444213	2.18191178	1.09095589	0	1	1	5720.521053	3.445099358	2772716.502	290914	0.1420331489	0.800489431	0.686999783
82	7	0.25	7:0.25	37347	58	4586.659639	2524.875197	725.2161448	2197690.765	48522.53163	37891.22008	4468.454759	0.1179285003	899678.6219	881671.4216	9125.688729	51136942.453	4041	531.5924316	422.988	4581.553	443.2249833	6	23009.526	3834.921	6.349349518	1.0582249197	0	5	1	4291.659389	2.296774003	2816846.735	42009	0.0193936087	0.855398966	0.581425584
83	4	0.25	4:0.25	37674	58	5716.897809	2411.725632	893.5857072	2126071.683	48152.73222	36656.40833	4890.119949	0.1334042306	907733.5403	881663.5657	12233.54179	51136486.811	4038	522.8279834	413.95	5716.898	445.5334877	13	47811.99135	3677.8454885	14.01348404	1.0779603108	0	13	0	4182.07032	2.282616724	2888465.817	18905	0.0086518096	0.863087907	0.563077923
84	1	0.25	1:0.25	37670	58	3468.859204	2307.368873	538.4057809	2146884.257	45187.2252	37015.24581	4081.644851	0.1102692894	907550.1678	881677.8998	11584.9967	51137318.188	4040	528.182302	418.4245	3468.859	438.0216958	4	14818.18031	3704.5450775	4.24960265	1.0624006625	0	4	0	4117.234246	2.140804483	2867653.243	10907	0.0049920819	0.863192568	0.555333012
97	10	0.25	10:0.25	35012	58	2873.72782	1794.302967	425.2585196	2245345.154	47429.87799	38712.84749	3940.474323	0.101787251	895730.4745	881675.597	7765.274798	51137184.626	4038	549.0308616	484.0855	2869.943	344.9436823	0	0		0		0	0	0	5852.052795	3.54438754	2769192.346	297291	0.1463985747	0.793866126	0.694298362
98	7	0.25	7:0.25	37231	58	5782.69736	2241.812149	829.6221251	2075649.803	45232.29784	35787.06557	4330.006086	0.1209936053	900476.9705	881670.9756	8594.790176	51136916.585	4042	508.7344515	393.1385	5780.583	425.0388905	3	12421.92408	4140.64136	3.253040776	1.0843469253	0	2	1	4337.814112	2.56615003	2938887.697	42505	0.0196837267	0.852722318	0.579010509
99	4	0.25	4:0.25	37391	58	4834.456398	2561.75035	753.181373	2163706.794	52160.82005	37305.28955	4810.514556	0.1289499321	902461.9164	881667.9753	11093.09026	51136742.567	4036	530.8745991	400.07	4834.456	467.3202004	9	35168.99679	3907.66631	9.517531998	1.0575035553	0	9	0	4106.762963	2.29678298	2850830.706	18286	0.0084318649	0.857013785	0.562365352
100	1	0.25	1:0.25	37386	58	3998.277115	2530.150395	632.6550649	2178265.126	45351.29729	37556.29527	3852.530679	0.1025801574	910416.4381	881661.7175	14499.35136	51136379.615	4039	533.4957331	402.895	3998.277	464.7882903	3	11279.41685	3759.8056167	3.309195829	1.1030652763	0	3	0	4117.179352	2.211732642	2836272.374	10400	0.0047961896	0.856967353	0.556863858
113	10	0.25	10:0.25	35151	58	2354.402252	1556.010718	228.9109036	2251560.53	46347.22526	38820.00913	2968.657316	0.0764723498	894250.245	881662.8051	8145.575523	51136442.696	4036	552.63414	496.485	2335.951	330.798753	0	0		0		0	0	0	5738.047545	3.303417115	2762976.97	290535	0.1425058786	0.796892911	0.688553398
114	7	0.25	7:0.25	37441	58	4398.5138	2199.078559	733.5888982	2150004.604	47603.09131	37069.0449	4175.778957	0.1126486795	902661.4924	881667.285	9522.891108	51136702.53	4040	523.2078923	424.29	4398.514	420.3340825	8	32054.97986	4006.8724825	8.578100948	1.0722626185	0	7	1	4293.941224	2.282607095	2864532.896	41574	0.0191446036	0.857151176	0.578191327
115	4	0.25	4:0.25	37508	58	4279.257701	2443.47106	655.8277071	2155415.035	46323.50725	37162.32819	3907.95792	0.1051591251	906519.625	881666.743	9750.074538	51136671.094	4037	524.1522886	384.087	4279.258	471.8450962	5	18938.53341	3787.706682	4.972395534	0.9944791068	0	4	1	4109.642004	2.211720035	2859122.465	18075	0.0083085723	0.859808033	0.561347637
116	1	0.25	1:0.25	37711	58	6369.977896	2585.093828	864.5804194	2103938.541	48641.4916	36274.80243	4279.788885	0.1179824175	915372.8165	881669.5199	11017.99992	51136832.154	4040	516.8490149	387.58	6369.978	465.4406554	5	19768.84106	3953.768212	5.066178093	1.0132356186	0	5	0	4056.039864	2.155002478	2910598.959	11420	0.0052211968	0.864102925	0.556349896
129	10	0.25	10:0.25	35047	58	2337.500822	1756.553141	272.2265315	2257782.441	46822.11754	38927.28347	3414.752242	0.0877213085	893610.3308	881675.0852	7554.507132	51137154.942	4037	551.6873428	478.083	2321.993	361.065551	0	0		0		0	0	0	5709.775204	3.416791571	2756755.059	290505	0.1429139982	0.794626533	0.690195949
130	7	0.25	7:0.25	37474	58	3853.512736	2307.909114	671.3528763	2195944.6	48462.30462	37861.11379	4437.300336	0.1171994136	910162.0593	881671.6278	9209.34341	51136954.412	4036	533.7756115	423.9285	3853.513	432.0920672	9	33402.99306	3711.4436733	9.694135361	1.0771261512	0	7	2	4278.037407	2.225885396	2818592.9	41921	0.0192873956	0.858320711	0.57658147
131	4	0.25	4:0.25	37197	58	4849.979877	2622.73415	772.3927153	2186651.781	50012.98623	37700.89278	4473.305082	0.1186524974	902514.8356	881679.221	10522.57861	51137394.818	4035	535.2992994	404.124	4847.869	469.5783843	8	30364.18704	3795.52338	8.660170818	1.0825213523	0	7	1	4213.80165	2.325108669	2827885.719	17407	0.0080684112	0.852535832	0.567360825
132	1	0.25	1:0.25	37289	58	5520.002386	2501.942093	710.7017071	2167146.748	46575.85561	37364.59911	4064.057886	0.1087676031	903119.2522	881676.1365	14910.60546	51137215.917	4039	531.2692981	388.617	5520.002	489.6173687	6	23200.60836	3866.76806	6.109229264	1.0182048773	0	5	1	4156.116196	2.48106976	2847390.752	9981	0.0046149322	0.854654544	0.560647025
145	10	0.25	10:0.25	35104	58	3511.792557	2062.172089	566.5974883	2250043.716	48247.41775	38793.85717	3408.195527	0.087854	898945.2108	881666.5371	9292.807135	51136659.152	4037	552.1909279	467.879	3504.525	366.2773338	1	2997.673981	2997.673981	0.972810306	0.972810306	0	1	0	5692.169448	3.232514653	2764493.784	296443	0.1455983992	0.796015665	0.691667253
146	7	0.25	7:0.25	37277	58	4304.751177	2324.873609	718.7400508	2212351.218	49680.79219	38143.98653	3747.693333	0.0982512232	917919.3742	881675.954	9215.124798	51137205.332	4036	542.1882656	432.6585	4304.751	432.5804388	7	26845.9557	3835.1365286	7.032784785	1.0046835407	1	5	1	4407.474496	2.594490629	2802186.282	40910	0.0189217165	0.85405893	0.580670373
147	4	0.25	4:0.25	37653	58	5362.45143	2614.667246	881.2333697	2159335.181	48864.10504	37229.91691	4425.662323	0.1188738168	902355.1664	881673.416	10563.44603	51137058.128	4038	526.752264	391.3535	5362.451	475.8410682	14	54527.55083	3894.8250593	14.7927375	1.0566241071	1	12	1	4167.045445	2.282591222	2855202.319	19257	0.0088178164	0.862670787	0.563826131
148	1	0.25	1:0.25	37631	58	4045.356686	2579.132035	782.0133106	2181378.074	48853.44623	37609.96679	4630.12732	0.123109051	900271.0169	881687.0012	11796.99172	51137846.07	4041	535.4812626	404.646	4045.357	476.4970109	11	40732.66903	3702.9699118	11.29382172	1.0267110655	0	11	0	4067.599635	2.211669217	2833159.426	10692	0.0048987491	0.862582492	0.55390756
161	10	0.25	10:0.25	34993	58	3182.751721	1751.608701	322.1147898	2267344.738	47516.45228	39092.15066	4239.856275	0.1084579949	893642.1934	881669.7044	8038.607589	51136842.855	4033	555.4043092	489.727	3154.567	333.0688604	0	0		0		0	0	0	5746.330249	3.487700649	2747192.762	291650	0.1436986905	0.793368322	0.692542067
162	7	0.25	7:0.25	37407	58	3261.352075	2131.728401	374.5027292	2246888.861	51329.42798	38739.46312	4193.220423	0.1082415729	917712.7966	881674.7664	11135.81491	51137136.451	4038	549.4303834	431.881	3261.352	433.7063875	3	11719.2864	3906.4288	3.420118248	1.140039416	0	3	0	4253.535976	2.211699908	2767648.639	42926	0.0197851591	0.856681154	0.580186142
163	4	0.25	4:0.25	37440	58	4424.98817	2233.455223	671.6584721	2129887.933	46107.08357	36722.20574	4731.862227	0.1288556102	906691.8799	881682.6406	12208.91223	51137593.155	4038	517.8497226	408.483	4413.635	425.2636275	4	14277.83568	3569.45892	4.297637324	1.074409331	0	3	1	4179.998017	2.28256734	2884649.567	18081	0.0083264257	0.858113292	0.560773398
164	1	0.25	1:0.25	37479	58	4331.207885	2375.039807	576.9440465	2108131.4	45493.1711	36347.0931	4362.456168	0.1200221475	903697.5468	881664.4639	12777.02779	51136538.906	4032	516.3845494	394.63	4327.235	444.2132642	4	15007.49272	3751.87318	4.116605645	1.0291514113	0	4	0	4154.868165	2.410213961	2906406.1	10189	0.0046872225	0.858870655	0.559083388
177	10	0.25	10:0.25	35278	58	2747.447596	1905.101628	289.6406357	2223026.577	46681.44066	38328.04443	3908.277434	0.1019691323	893249.9203	881676.6594	7583.780455	51137246.245	4038	545.840817	466.9305	2729.65	375.1012101	0	0		0		0	0	0	5754.151797	3.374252872	2791510.923	298312	0.1457937056	0.799888869	0.687909757
178	7	0.25	7:0.25	37744	58	3569.2474	2039.597838	520.3554331	2127389.632	43476.37425	36679.13159	3157.371431	0.0860808665	898731.9495	881675.912	8152.223631	51137202.896	4037	522.7348266	417.805	3569.247	408.4652114	2	8033.549857	4016.7749285	1.961140996	0.980570498	0	2	0	4370.402698	2.31093985	2887147.868	43870	0.0200397231	0.864364006	0.576157711
179	4	0.25	4:0.25	37573	58	4074.307542	2335.750622	649.1431151	2119865.53	46837.96378	36549.40569	3642.926773	0.0996712998	900372.9748	881677.2976	10650.59259	51137283.261	4037	513.6958303	413.401	4074.308	429.1640212	3	12163.06592	4054.3553067	3.193519389	1.064506463	0	3	0	4148.372496	2.126628422	2894671.97	19292	0.0088526519	0.861184606	0.564695086
180	1	0.25	1:0.25	37568	58	4478.104585	2660.172449	752.2178462	2186834.085	46160.98044	37704.03594	4125.287217	0.1094123511	910585.9171	881676.4484	13757.12223	51137234.007	4034	535.4965198	406.594	4478.105	480.4928441	9	35514.15061	3946.0167344	9.319378016	1.0354864462	0	9	0	4106.190939	2.183340616	2827703.415	10463	0.0048018673	0.860865296	0.553200848
193	10	0.25	10:0.25	35154	58	3185.309595	2064.175814	468.1279298	2230112.373	46372.74659	38450.21333	3550.283444	0.0923345578	901249.431	881674.2811	8585.591826	51137108.304	4035	544.7577923	471.61	3178.832	358.9676991	1	3330.943699	3330.943699	1.180030865	1.180030865	0	1	0	5732.887246	3.218308689	2784425.127	298593	0.1464457863	0.796999475	0.690426736
194	7	0.25	7:0.25	37407	58	3756.677377	2145.285801	625.3835251	2135274.15	45331.07552	36815.07156	3878.637939	0.1053546218	911782.213	881671.285	8990.101064	51136934.53	4033	520.5101969	415.34	3751.66	415.3253177	3	11233.97449	3744.6581633	3.411042912	1.137014304	0	3	0	4284.888136	2.296774359	2879263.35	41328	0.0190486199	0.856786195	0.576527775
195	4	0.25	4:0.25	37425	58	4552.47902	2273.450923	544.4838451	2115296.316	47959.61958	36470.62614	3685.99987	0.1010676333	903834.0658	881667.3622	9778.555087	51136707.008	4038	517.9488356	391.111	4552.479	441.764895	4	15419.96916	3854.99229	4.332342956	1.083085739	0	4	0	4182.684077	2.225896165	2899241.184	18476	0.0085117361	0.857735372	0.562009549
196	1	0.25	1:0.25	37430	58	5704.785553	2264.331738	658.994905	2148584.387	48371.15361	37044.5584	3964.060179	0.107007894	901693.3295	881678.7613	12288.63437	51137368.155	4036	524.3027136	413.4105	5696.65	424.993787	2	7440.044775	3720.0223875	2.169840083	1.0849200415	1	0	1	4081.225779	2.296754883	2865953.113	10114	0.0046588114	0.85815097	0.555380173
209	10	0.25	10:0.25	35062	58	2483.853523	1668.464872	273.399278	2272387.154	47595.90204	39179.08886	3394.332994	0.0866363433	891754.9407	881669.879	7797.550294	51136852.982	4036	556.1767604	495.8115	2483.854	327.6962675	0	0		0		0	0	0	5703.132781	3.402634106	2742150.346	291034	0.143112988	0.794927575	0.692174804
210	7	0.25	7:0.25	37723	58	3835.213074	2330.770381	605.9938367	2171075.928	47581.46249	37432.34359	3762.084614	0.100503582	907699.7253	881672.9984	7545.920881	51137033.907	4040	532.1603119	400.133	3830.593	444.6858968	3	11199.78227	3733.2607567	3.111819748	1.0372732493	0	2	1	4307.336092	2.339302671	2843461.572	43873	0.0200522502	0.863523296	0.580239327
211	4	0.25	4:0.25	37274	58	6410.19387	2767.643689	1068.075674	2190582.111	47060.43578	37768.65709	4663.125619	0.1234654864	905295.907	881667.7807	11575.37982	51136731.281	4039	530.7173637	415.348	6410.194	485.5241157	17	65795.40678	3870.3180459	17.7761747	1.0456573353	1	14	2	4141.808917	2.240072784	2823955.389	18579	0.0085938613	0.853954269	0.568692443
212	1	0.25	1:0.25	37622	58	3873.458442	2272.490324	511.3135552	2166432.109	46010.84078	37352.27774	4079.488066	0.109216581	903608.0777	881673.069	13457.76029	51137038.002	4038	531.4031855	398.406	3869.137	456.3787077	3	10907.50608	3635.83536	3.026303652	1.008767884	0	3	0	4144.924153	2.28259212	2848105.391	10393	0.0047628955	0.862278405	0.55389834
225	10	0.25	10:0.25	35218	58	1990.588536	1466.366951	216.113797	2282887.071	46595.74743	39360.12192	3460.662974	0.0879230756	899400.5366	881668.0136	6681.037763	51136744.789	4038	559.1633091	516.3835	1951.66	309.7386918	0	0		0		0	0	0	5800.857188	3.416818977	2731650.429	295793	0.144808885	0.798560631	0.689886047
226	7	0.25	7:0.25	37374	58	5290.363503	2379.6579	789.8710965	2195957.226	45517.60422	37861.33148	3504.522179	0.0925620426	913809.866	881674.9964	10084.96208	51137149.791	4040	539.1825285	430.578	5282.558	433.091347	5	19226.12247	3845.224494	5.27643495	1.05528699	0	4	1	4339.688437	2.32511981	2818580.274	41396	0.019096809	0.856238535	0.575832911
227	4	0.25	4:0.25	37654	58	3406.178667	2265.984395	538.7883147	2123367.698	43424.86567	36609.7879	3798.051897	0.1037441656	902487.4727	881666.619	10271.74395	51136663.902	4039	521.8746046	401.444	3406.179	439.3899491	1	3498.373872	3498.373872	0.915474479	0.915474479	0	1	0	4165.70193	2.268431125	2891169.802	19416	0.0088903867	0.862786104	0.562262068
228	1	0.25	1:0.25	37304	58	5176.127436	2637.137873	821.8419975	2160445.849	50116.48058	37249.06637	4525.046363	0.1214807995	912200.5764	881677.529	16257.61516	51137296.682	4032	529.1164298	396.411	5176.127	485.5515399	6	23690.85155	3948.4752583	6.219830248	1.0366383747	1	5	0	4126.672121	2.438533284	2854091.651	10923	0.0050484556	0.855071664	0.560869007
241	10	0.25	10:0.25	35039	58	2430.147616	1781.924008	266.7255396	2178695.689	47231.71894	37563.71877	3796.324702	0.1010636014	894902.9053	881675.0158	7465.752744	51137150.916	4033	533.129784	459.93	2416.585	360.5445713	0	0		0		0	0	0	5724.207008	3.459324519	2835841.811	294885	0.1451018619	0.794454889	0.692646409
242	7	0.25	7:0.25	37602	58	4464.827366	2205.272599	709.4742277	2207468.294	48275.71633	38059.79817	4344.686888	0.1141542283	908864.5346	881676.725	11073.4336	51137250.05	4034	540.7675895	444.0455	4464.827	425.200393	8	28966.74429	3620.8430363	8.651495955	1.0814369944	2	6	0	4304.389326	2.325115251	2807069.206	42312	0.0194010223	0.861361958	0.573902296
243	4	0.25	4:0.25	37595	58	4641.945948	2615.667414	796.3617443	2182806.683	46380.98849	37634.59799	4056.488964	0.1077861643	908517.0409	881665.9204	10769.80242	51136623.383	4038	533.266215	402.0845	4641.946	470.3907997	10	39064.24054	3906.424054	10.21578746	1.021578746	0	8	2	4174.567539	2.353499157	2831730.817	18449	0.0084608647	0.861624181	0.561575165
244	1	0.25	1:0.25	37191	58	4016.925361	2411.860001	649.5879857	2151486.829	53790.73891	37094.6005	4820.626367	0.1299549342	907949.2089	881667.4626	11996.07511	51136712.831	4036	528.8993258	398.5025	4016.925	465.5273069	9	32680.09486	3631.1216511	9.550285547	1.0611428386	0	8	1	4057.204748	2.126652144	2863050.671	10646	0.0049353802	0.852406053	0.56494227
257	10	0.25	10:0.25	35038	58	2658.619032	1738.618336	280.0272647	2282169.812	47579.82033	39347.75538	3476.454455	0.0883520399	897105.0587	881668.9454	9501.078804	51136798.833	4036	558.1833233	487.045	2626.067	348.5474131	0	0		0		0	0	0	5848.451819	3.374282394	2732367.688	297527	0.1464060695	0.794451464	0.691121423
258	7	0.25	7:0.25	37337	58	4348.455545	2035.953788	577.0131711	2216511.141	50808.73509	38215.70933	4972.583632	0.1301188364	908487.6384	881683.5699	10270.83453	51137647.054	4039	542.3100201	452.727	4348.456	409.6092087	2	8273.298216	4136.649108	2.285473242	1.142736621	0	1	1	4414.294481	2.381806888	2798026.359	41834	0.0193179919	0.855244449	0.582584499
259	4	0.25	4:0.25	37515	58	3575.967939	2176.175435	518.9777704	2176947.144	48265.91673	37533.57145	4619.002367	0.1230632255	906387.261	881679.9551	11108.51953	51137437.396	4040	532.0835418	402.4945	3568.085	437.4585376	4	14120.95947	3530.2398675	4.386298089	1.0965745223	1	2	1	4175.115663	2.310929253	2837590.356	17884	0.008219241	0.85993629	0.559322049
260	1	0.25	1:0.25	37389	58	4207.710754	2310.606057	588.6048545	2182406.273	50238.46933	37627.69437	5058.358495	0.134431795	913103.1617	881671.8443	16563.20101	51136966.969	4039	531.6807321	409.228	4203.204	451.4403404	8	30257.01916	3782.127395	8.908288545	1.1135360681	0	7	1	4056.28286	2.268417681	2832131.227	10404	0.0047976493	0.857229195	0.555446863
273	10	0.25	10:0.25	35098	58	2478.265929	1739.155719	266.8941039	2254473.814	47516.56878	38870.23818	3686.351744	0.094837385	898075.0114	881675.5489	8976.685921	51137181.836	4031	552.7736956	473.485	2454.636	362.3591701	0	0		0		0	0	0	5721.275955	3.218304062	2760063.686	290807	0.1428546867	0.795661341	0.690440461
274	7	0.25	7:0.25	37366	58	3823.428151	2348.753375	620.3374315	2205796.635	49894.41833	38030.97646	4409.166989	0.1159362025	922980.3608	881700.9036	11172.21213	51138652.409	4035	538.3019633	425.973	3815.723	440.6285852	6	21245.8034	3540.9672333	6.125622183	1.0209370305	0	5	1	4260.232228	2.296697204	2808740.865	41269	0.0190422973	0.855857951	0.580073049
275	4	0.25	4:0.25	37406	58	4174.363741	2377.728275	648.152312	2165397.41	50542.12902	37334.4381	4042.807349	0.1082862782	902651.4238	881684.2319	11377.22736	51137685.45	4036	530.3534894	408.1885	4169.989	454.183693	6	22627.43818	3771.2396967	6.09498774	1.01583129	0	6	0	4177.756044	2.225853575	2849140.09	18811	0.0086704696	0.857751737	0.559859857
276	1	0.25	1:0.25	37490	58	4272.145896	2504.765752	663.1259336	2142018.438	43804.58532	36931.35238	3553.827757	0.0962279345	908018.461	881682.5186	13429.74508	51137586.079	4039	526.920159	394.989	4272.146	464.6420885	7	26199.73741	3742.81963	7.448849367	1.0641213381	1	6	0	4136.362892	2.183325584	2872519.062	10544	0.0048491092	0.85904991	0.559157535
289	10	0.25	10:0.25	35142	58	2247.13416	1531.427111	248.8630726	2288551.845	51126.82901	39457.79043	4111.557759	0.1042014191	897756.0463	881670.0557	7145.245071	51136863.231	4039	559.3290436	498.8	2219.507	326.8412229	0	0		0		0	0	0	5829.463144	3.586942734	2725985.655	296230	0.1453364576	0.796701858	0.691736396
290	7	0.25	7:0.25	37280	58	4523.386564	2486.138124	708.2449969	2134652.895	43433.92935	36804.36027	3373.397892	0.0916575609	921994.0024	881666.2027	9765.96394	51136639.757	4035	519.0614416	393.407	4517.422	440.510176	6	21982.21598	3663.7026633	6.22225101	1.037041835	0	6	0	4342.172564	2.367676104	2879884.605	42194	0.0195140225	0.853844661	0.58127061
291	4	0.25	4:0.25	37477	58	4680.440874	2430.680633	699.6245876	2191113.8	48917.81683	37777.82413	3981.726813	0.1053985216	914523.731	881671.4332	10086.80583	51136943.126	4040	536.8988488	406.513	4667.12	459.6313689	3	11830.51331	3943.5044367	3.128101103	1.0427003677	0	2	1	4134.518346	2.098287333	2823423.7	18853	0.0086733656	0.858874461	0.565671746
292	1	0.25	1:0.25	37462	58	3882.172433	2420.231553	568.732124	2150063.665	46432.7823	37070.06319	4176.127134	0.1126549775	910172.8374	881663.6393	15321.26354	51136491.079	4038	523.7898886	382.365	3882.172	456.2988074	3	10562.83793	3520.9459767	2.953649543	0.9845498477	0	3	0	4130.917394	2.367682988	2864473.835	10716	0.0049318942	0.858575321	0.558525844
305	10	0.25	10:0.25	35140	58	3802.260423	2218.631967	636.7571098	2254328.468	48392.1339	38867.73221	3878.315132	0.0997823879	894275.7007	881672.427	7327.636071	51137000.766	4042	546.1976593	476.5175	3797.948	369.4003634	1	3656.636939	3656.636939	0.942950948	0.942950948	0	1	0	5654.916383	3.275025862	2760209.032	294229	0.1443629423	0.796756662	0.689464945
306	7	0.25	7:0.25	37097	58	3774.194588	2332.827592	594.4905382	2188420.501	45512.05855	37731.38794	4045.764665	0.1072254398	902133.3317	881676.2439	9229.13721	51137222.146	4038	532.4627853	425.414	3770.078	425.0431491	3	9694.149717	3231.383239	2.81876447	0.9395881567	0	3	0	4344.809504	2.438536838	2826116.999	41769	0.0194127604	0.84971304	0.585888461
307	4	0.25	4:0.25	37479	58	4957.234518	2666.667989	735.8106851	2168596.985	47096.14616	37389.60319	3687.006168	0.0986104653	907823.7816	881663.226	11724.29922	51136467.108	4033	524.0057568	390.603	4957.235	478.2213233	13	49633.30656	3817.9466585	13.5931229	1.0456248385	2	9	2	4148.201705	2.211728858	2845940.515	18884	0.0086871637	0.858761046	0.567830631
308	1	0.25	1:0.25	37530	58	3782.165168	2418.62253	598.9205447	2129643.033	48946.30433	36717.98332	4849.942586	0.1320863007	909625.0484	881669.229	13040.89633	51136815.282	4039	515.5337205	380.915	3776.518	460.4147601	7	26282.3282	3754.6183143	7.37530664	1.0536152343	0	6	1	4092.735587	2.38184563	2884894.467	10330	0.0047456288	0.860538755	0.554276116
321	10	0.25	10:0.25	34961	58	2147.702262	1510.700012	236.3679318	2251856.008	46583.21357	38825.10359	4187.687333	0.1078603003	892638.378	881674.2886	6976.293982	51137108.739	4037	550.8933012	485.587	2112.563	321.2318236	0	0		0		0	0	0	5660.928777	3.345906803	2762681.492	291288	0.1436516946	0.792580132	0.692743035
322	7	0.25	7:0.25	37433	58	4051.821468	2452.152436	742.4256595	2195516.141	47558.12201	37853.72656	4279.280135	0.1130477901	901131.8088	881678.9915	8857.072354	51137381.507	4038	534.9274579	418.1985	4051.821	452.655976	3	10992.10824	3664.03608	3.071381578	1.0237938593	0	3	0	4239.486417	2.268399292	2819021.359	42385	0.0195222361	0.857521865	0.576320866
323	4	0.25	4:0.25	37435	58	4789.001052	2221.036309	714.8828249	2185694.123	49534.66053	37684.38144	4192.350218	0.1112490124	924393.4216	881671.9483	11909.22827	51136973.001	4040	528.9673	404.321	4789.001	444.3774111	5	20999.4595	4199.8919	5.230316727	1.0460633454	0	4	1	4192.048265	2.268417413	2828843.377	18332	0.0084431405	0.857975521	0.564155643
324	1	0.25	1:0.25	37419	58	4493.610129	2655.891236	661.2487466	2199753.658	46540.35821	37926.78721	3707.544029	0.0977552886	906295.1574	881667.8672	11902.41307	51136736.298	4035	536.1018669	406.113	4493.61	471.4617178	5	20644.14838	4128.829676	5.24477597	1.048955194	0	5	0	4087.430661	2.325138611	2814783.842	10518	0.0048463301	0.85780578	0.557369156
337	10	0.25	10:0.25	35150	58	4630.816842	2217.830843	899.7149968	2268875.175	47195.65126	39118.53749	3628.30319	0.0927515041	894418.7253	881669.141	6408.177086	51136810.178	4039	557.5437772	490.313	4600.029	379.6143665	7	25396.50335	3628.0719071	7.427352179	1.0610503113	1	4	2	5709.663547	3.3884593	2745662.325	288598	0.1415598175	0.796884538	0.690918081
338	7	0.25	7:0.25	37478	58	5109.356485	2527.252496	796.2821907	2154062.735	45479.71018	37139.01268	3621.141	0.0975023497	916935.4953	881674.9881	10863.26252	51137149.31	4039	527.6371082	418.455	5109.356	448.7177206	5	19585.61954	3917.123908	5.116762418	1.0233524836	0	5	0	4284.056068	2.325119832	2860474.765	42430	0.0195194974	0.858280369	0.579481772
339	4	0.25	4:0.25	37361	58	4655.144763	2466.054774	864.2526101	2113243.72	50302.84962	36435.23655	4885.405329	0.1340846332	908312.0563	881667.6296	13898.97906	51136722.517	4034	515.3787358	383.7095	4655.145	457.459073	11	43649.58567	3968.1441518	11.63247251	1.0574975009	0	11	0	4196.027248	2.325139237	2901293.78	18576	0.0085724649	0.855938635	0.570852826
340	1	0.25	1:0.25	37527	58	4369.292898	2078.370351	550.8369709	2150039.604	44691.08149	37069.64835	5000.261041	0.1348882782	905353.6455	881670.9714	13419.00547	51136916.341	4036	526.2738442	409.4865	4363.416	429.3346671	1	4806.577894	4806.577894	1.011373725	1.011373725	0	1	0	4182.407882	2.268419926	2864497.896	10019	0.0046031225	0.86002116	0.55471606
353	10	0.25	10:0.25	35101	58	3487.891468	2043.194728	582.0944463	2302870.949	51530.91181	39704.67153	4225.24599	0.1064168479	896045.8967	881674.4365	7114.633	51137117.317	4040	562.6490901	492.751	3480.959	362.9098025	1	3971.668113	3971.668113	1.234164539	1.234164539	0	1	0	5591.181649	3.204130553	2711666.551	289010	0.1419598027	0.795867237	0.689763778
354	7	0.25	7:0.25	37744	58	4365.307604	2542.866382	673.0233269	2246669.75	47043.83388	38735.68534	3756.154969	0.0969688528	904742.3708	881695.0891	8370.399866	51138315.168	4038	545.4836902	432.856	4365.308	454.689685	6	23041.02875	3840.1714583	6.321268246	1.0535447077	1	5	0	4315.286164	2.240003403	2767867.75	42763	0.0195340479	0.864441645	0.572352008
355	4	0.25	4:0.25	37503	58	3643.7891	2165.476403	572.7650022	2146727.744	48022.8821	37012.54731	4547.052516	0.1228516502	899114.4987	881672.6256	9080.686599	51137012.285	4040	519.3195503	392.8115	3643.789	427.7869668	3	11585.51935	3861.8397833	3.292916651	1.0976388837	0	1	2	4124.279997	2.169172485	2867809.756	18292	0.0084094422	0.859646285	0.558022372
356	1	0.25	1:0.25	37407	58	4448.289907	2451.578628	652.3756165	2178426.015	47840.32682	37559.06922	4239.13666	0.1128658603	909709.5142	881662.0734	15130.25377	51136400.257	4038	533.6063717	408.2435	4448.29	454.406204	10	36565.99712	3656.599712	10.14687462	1.014687462	0	9	1	4210.255092	2.339331658	2836111.485	10047	0.0046307947	0.857440039	0.556478505
369	10	0.25	10:0.25	35170	58	2596.613143	1766.615622	295.8333174	2241970.319	46324.89761	38654.66067	3348.239088	0.0866192855	893044.8149	881678.2946	7762.162264	51137341.087	4031	549.2798053	482.09	2551.885	343.0913988	0	0		0		0	0	0	5686.8226	3.289181573	2772567.181	289499	0.1419210142	0.797416214	0.687560207
370	7	0.25	7:0.25	37198	58	3546.947714	2051.67956	483.8930109	2202446.461	49820.97146	37973.21484	4166.087842	0.109711223	910251.0806	881662.1254	10133.34674	51136403.273	4038	540.8775334	431.804	3536.96	416.7382114	1	3906.149415	3906.149415	1.085630208	1.085630208	0	0	1	4299.962525	2.466931421	2812091.039	41837	0.0193915691	0.852147636	0.583609246
371	4	0.25	4:0.25	37694	58	5495.176058	2519.513768	836.8592564	2161841.397	45673.93875	37273.12754	4251.398548	0.1140606874	905857.3238	881672.824	10847.49863	51137023.792	4035	529.5301814	400.113	5495.176	463.9878544	10	37263.86684	3726.386684	10.53866209	1.053866209	1	8	1	4116.048516	2.140816807	2852696.103	18312	0.0083759786	0.863946505	0.55895192
372	1	0.25	1:0.25	37227	58	5389.779297	2515.713586	836.4295739	2154697.189	51962.12164	37149.95154	5166.024523	0.139058715	914776.9916	881670.8498	13268.5154	51136909.288	4038	525.6910775	398.601	5389.779	460.2555541	9	34246.79904	3805.1998933	9.545895724	1.0606550804	2	7	0	4050.775456	2.339308372	2859840.311	10113	0.0046837529	0.85335561	0.56260422
385	10	0.25	10:0.25	35153	58	2447.886943	1772.896151	280.3660102	2258167.916	45063.0295	38933.92959	3177.487284	0.0816122934	897169.1411	881681.2485	8807.06571	51137512.413	4039	553.1956876	483.934	2441.3	339.3696911	0	0		0		0	0	0	5724.117724	3.374235309	2756369.584	290318	0.1423913395	0.797021929	0.691769593
386	7	0.25	7:0.25	37410	58	4129.104508	2400.633115	682.8682168	2194866.611	45940.28717	37842.52777	3680.516765	0.0972587452	903518.5577	881683.2408	8858.945737	51137627.966	4039	530.3376484	422.83	4127.242	439.8334595	6	22894.77599	3815.7959983	6.372278613	1.0620464355	1	4	1	4366.489721	2.452694914	2819670.889	42042	0.019376158	0.85688705	0.57623291
387	4	0.25	4:0.25	37532	58	4359.42203	2565.082368	809.146236	2125937.25	48181.05288	36654.09053	4292.622009	0.1171116769	917343.6135	881669.875	11057.37522	51136852.75	4037	520.9465707	395.413	4359.422	465.3983903	15	59170.83667	3944.7224447	15.44864054	1.0299093693	1	13	1	4133.769279	2.367666242	2888600.25	18118	0.0083230126	0.86031383	0.559518495
388	1	0.25	1:0.25	37521	58	4388.88132	2384.400298	669.9871825	2107230.964	45353.22155	36331.56835	3984.569906	0.1096723892	907348.4294	881669.4035	14031.17583	51136825.403	4035	512.4718721	372.779	4388.881	451.2088497	9	32630.99463	3625.66607	8.937950011	0.9931055568	1	7	1	4140.353403	2.424378108	2907306.536	10033	0.0046102918	0.859940857	0.558679809
401	10	0.25	10:0.25	35265	58	2790.058709	1944.64935	410.0313942	2285453.775	46857.27264	39404.37544	3496.658386	0.0887378203	892904.256	881673.0967	7785.456593	51137039.609	4036	560.1549817	514.398	2783.846	349.3776012	0	0		0		0	0	0	5720.836404	3.374266507	2729083.725	296775	0.1450959973	0.799255958	0.686893902
402	7	0.25	7:0.25	37476	58	4392.188088	2070.065237	600.0569265	2116686.638	47691.08809	36494.59721	4305.764069	0.117983603	907443.0161	881667.4028	8391.990167	51136709.362	4034	518.0498453	405.8935	4384.311	423.5911388	6	21723.73422	3620.62237	6.198925295	1.0331542158	0	3	3	4393.637069	2.310962154	2897850.862	41889	0.0192716442	0.858259817	0.575245476
403	4	0.25	4:0.25	37557	58	4485.576521	2516.409508	765.3770822	2193127.103	46106.14765	37812.53626	4054.954989	0.1072383762	914469.6972	881675.6902	11777.37087	51137190.032	4036	537.8497391	408.0225	4485.577	475.9882589	10	39544.555	3954.4555	9.819281825	0.9819281825	0	9	1	4181.575307	2.22587514	2821410.397	18745	0.0086053107	0.860944077	0.559237365
404	1	0.25	1:0.25	37561	58	4633.268576	2551.304995	733.1806742	2146671.792	49077.4407	37011.58261	4601.585897	0.1243282662	904196.5745	881677.0152	15140.35445	51137266.882	4041	524.1925061	401.872	4633.269	472.3616346	12	45306.81656	3775.5680467	12.59688754	1.0497406283	0	12	0	4089.160114	2.325114486	2867865.708	10759	0.0049386332	0.860611066	0.555256099
417	10	0.25	10:0.25	35113	58	2168.858554	1660.650791	240.2590201	2171515.883	46292.14477	37439.92901	3283.055427	0.0876886125	899978.4751	881662.2721	8994.484258	51136411.782	4037	531.0411073	464.09	2153.362	332.0430972	0	0		0		0	0	0	5746.483245	3.246708054	2843021.617	294086	0.144403733	0.796021754	0.691559542
418	7	0.25	7:0.25	37336	58	4785.275449	2411.916857	735.2748541	2261767.285	50271.92746	38995.98767	4674.735946	0.1198773573	917821.4043	881662.2217	10022.31238	51136408.859	4039	551.8972313	436.247	4776.382	454.054695	8	29167.25208	3645.90651	9.034942518	1.1293678148	1	6	1	4329.974674	2.396042325	2752770.215	42271	0.0195203114	0.855149303	0.579455956
419	4	0.25	4:0.25	37387	58	4418.524835	2495.405111	681.289167	2147576.716	47343.83155	37027.18476	4108.150784	0.110949585	906355.5594	881675.1471	11568.35392	51137158.532	4041	522.7878686	395.807	4404.526	458.2110704	7	27322.76848	3903.25264	7.280711422	1.0401016317	0	6	1	4084.147124	2.268409183	2866960.784	18997	0.0087606516	0.856874872	0.564990645
420	1	0.25	1:0.25	37574	58	3934.19968	2351.701926	635.2603564	2129882.809	47797.3513	36722.1174	4084.262317	0.1112207739	914015.6615	881667.6276	15111.79921	51136722.401	4035	519.9171304	393.203	3934.2	454.9244541	3	11087.67997	3695.8933233	3.075898858	1.0252996193	0	3	0	4158.252819	2.339316921	2884654.691	10681	0.004901133	0.860999262	0.557583011
433	10	0.25	10:0.25	35020	58	3265.878095	2115.453974	540.1729887	2268877.028	46539.56015	39118.56945	3627.387798	0.0927280279	902618.4143	881672.8258	8117.817117	51137023.896	4036	553.2896613	459.3495	3230.305	382.451547	0	0		0		0	0	0	5728.670921	3.388445138	2745660.472	293366	0.1444327379	0.793971548	0.691386799
434	7	0.25	7:0.25	37166	58	4235.592469	2448.561644	615.3438011	2177097.062	46581.01237	37536.15624	3611.895145	0.0962244275	911590.5218	881672.2714	10053.77022	51136991.741	4039	533.9028982	426.77	4235.592	445.8367385	7	26584.97087	3797.8529814	7.00632907	1.0009041529	1	6	0	4288.865146	2.325126996	2837440.438	41146	0.019087709	0.851246794	0.584058689
435	4	0.25	4:0.25	37297	58	4015.685544	2290.457286	595.9815025	2153233.898	48200.91119	37124.72238	4779.474579	0.1287410187	912088.3267	881676.1203	11659.75433	51137214.977	4039	527.6637856	385.414	4015.686	462.3515209	6	21510.14073	3585.023455	6.457641047	1.0762735078	0	5	1	4120.249536	2.353471929	2861303.602	19204	0.0088774821	0.854927423	0.567797448
436	1	0.25	1:0.25	37390	58	4640.206823	2542.435006	780.4884471	2189718.533	48763.71735	37753.76781	4352.059959	0.115274851	914420.0745	881675.9048	14845.30204	51137202.478	4038	535.036716	394.596	4640.207	482.8305743	5	17812.70657	3562.541314	5.122135472	1.0244270944	0	5	0	4088.041303	2.282584779	2824818.967	10030	0.0046250611	0.857093327	0.560159114
449	10	0.25	10:0.25	35250	58	2316.248957	1672.521995	283.4102079	2266080.782	48057.75541	39070.35831	4342.241612	0.1111390271	896055.9771	881662.1211	7642.788447	51136403.024	4039	556.5552409	486.633	2298.727	343.1939691	0	0		0		0	0	0	5766.246789	3.530263948	2748456.718	292078	0.1428603571	0.799195826	0.688498418
450	7	0.25	7:0.25	37321	58	4353.151929	2519.666934	742.0036673	2163642.872	47229.70811	37304.18745	4052.535014	0.1086348555	912838.0277	881667.8755	10135.51323	51136736.779	4037	529.8508449	413.724	4353.152	450.812533	6	22671.84116	3778.6401933	6.391975783	1.0653292972	1	5	0	4329.510584	2.481093007	2850894.628	41607	0.0192214053	0.854871096	0.578851725
451	4	0.25	4:0.25	37611	58	4262.715024	2341.638217	645.3716464	2105592.939	45158.10094	36303.32653	3675.946204	0.1012564565	898659.9322	881666.7438	10164.4125	51136671.14	4039	512.9326801	399.424	4262.715	433.5942645	5	18870.6999	3774.13998	5.116176429	1.0232352858	0	4	1	4123.707058	2.282608496	2908944.561	18915	0.0086708859	0.861904671	0.561396478
452	1	0.25	1:0.25	37452	58	5278.376536	2217.061767	554.6389343	2120539.478	44569.50707	36561.02548	3473.140848	0.0949957175	907564.9795	881671.2682	14820.18505	51136933.556	4036	519.6289983	395.7115	5276.119	432.5500072	3	12183.32674	4061.1089133	2.907252448	0.9690841493	1	2	0	4089.066929	2.169175824	2893998.022	10795	0.0049695795	0.857995311	0.561208937
465	10	0.25	10:0.25	35292	58	2227.895173	1747.237222	251.0526878	2246218.639	48329.9655	38727.90757	3599.584166	0.0929454854	895112.8719	881693.8143	7244.462966	51138241.229	4038	548.9487335	483.509	2212.007	344.9109531	0	0		0		0	0	0	5777.426437	3.260769162	2768318.861	292879	0.1430816596	0.799904473	0.688595278
466	7	0.25	7:0.25	37484	58	3291.466132	2032.866872	437.3487997	2118475.043	45036.66882	36525.43178	3940.943096	0.1078958661	902754.3458	881668.9883	8945.074276	51136801.321	4039	515.0255165	427.261	3291.466	388.2121501	1	3434.37905	3434.37905	0.994654937	0.994654937	0	1	0	4272.658013	2.254247372	2896062.457	42268	0.0194418584	0.858461146	0.579145261
467	4	0.25	4:0.25	37312	58	4488.543128	2524.117366	801.5574793	2136725.999	51355.53421	36840.10343	4845.72537	0.1315339784	908660.2498	881674.1306	12782.60019	51137099.575	4037	522.7668115	388.377	4488.543	473.9807827	13	50255.61403	3865.8164638	13.22352406	1.0171941585	0	11	2	4202.421472	2.396009962	2877811.501	18200	0.0084099781	0.85512799	0.567177031
468	1	0.25	1:0.25	37446	58	4857.424806	2490.401298	772.1624545	2095146.934	49020.94665	36123.223	4700.523226	0.1301246909	912371.7353	881694.0356	14529.6964	51138254.065	4035	513.2202825	398.731	4857.425	466.159076	6	23423.70328	3903.9505467	6.299283644	1.0498806073	0	6	0	4080.296317	2.353424109	2919390.566	10172	0.0046835259	0.858207677	0.561661881
5	10	0.5	10:0.5	17570	117	2304.604642	1483.61363	298.6066716	2246246.64	24669.7755	19198.68923	2228.821551	0.1160923813	448606.6999	437075.915	5425.905631	51137882.055	3956	541.9801342	470.411	2277.553	326.2868294	0	0		0		0	0	0	5877.250435	3.660691301	2768290.86	272956	0.1327807208	0.802552197	0.692399127
6	7	0.5	7:0.5	18641	117	3710.723819	1712.240661	499.3240769	2153758.477	23865.62285	18408.19211	2122.639313	0.1153094937	456569.0951	437068.1218	7270.68553	51136970.251	3957	533.6374215	459.749	3698.815	393.0933832	3	10184.59267	3394.8642233	3.242531896	1.0808439653	0	3	0	4619.707997	2.688368109	2860779.023	30251	0.0138702621	0.860831805	0.575452646
7	4	0.5	4:0.5	18696	117	4472.093001	1878.176558	555.6140086	2138041.849	25483.08214	18273.86196	2588.402908	0.1416450947	455448.246	437065.5533	8576.353765	51136669.736	3957	521.2772151	384.401	4472.093	435.3120876	1	3964.241305	3964.241305	1.144809213	1.144809213	0	0	1	4379.521282	2.316586133	2876495.651	11307	0.005169075	0.863654978	0.556926466
8	1	0.5	1:0.5	18575	117	4231.073561	2166.56173	667.4419885	2149885.144	28976.09993	18375.0867	2921.922623	0.1590154469	457218.4834	437096.6459	8501.405619	51140307.57	3957	527.7767357	406.543	4224.864	469.1167038	7	26503.95862	3786.2798029	7.331584585	1.0473692264	0	6	1	4274.25563	2.402214727	2864652.356	5809	0.0026729245	0.858343546	0.558217287
21	10	0.5	10:0.5	17402	117	2467.464997	1436.291657	278.3339627	2241230.573	24463.30845	19155.81686	2102.327778	0.1097487929	451735.4609	437063.1967	5842.323509	51136394.014	3957	545.3164986	490.105	2439.228	325.0312201	0	0		0		0	0	0	5996.269396	3.80379774	2773306.927	273570	0.1343641609	0.795073719	0.69573778
22	7	0.5	7:0.5	18593	117	3590.812693	1810.806854	535.5581705	2136117.145	25667.40227	18257.4115	2679.888782	0.1467836107	457020.2263	437066.6034	7601.982018	51136792.598	3955	528.7275234	424.363	3590.813	410.3322336	3	10373.84935	3457.9497833	3.052135353	1.017378451	0	3	0	4536.413907	2.602578168	2878420.355	30203	0.0138840047	0.858302823	0.581751618
23	4	0.5	4:0.5	18700	117	3882.868308	1877.859644	572.1133167	2181834.732	25226.1833	18648.1601	2533.589885	0.135862727	461074.9184	437065.207	8071.667005	51136629.219	3956	532.0195695	431.874	3878.539	419.0975075	4	15223.52548	3805.88137	4.378668676	1.094667169	1	3	0	4469.984283	2.34518782	2832702.768	11653	0.0053261118	0.863824718	0.559678938
24	1	0.5	1:0.5	18504	117	4127.648162	1989.348535	599.3183593	2190772.53	25120.76402	18724.55154	2745.770103	0.1466400996	452266.3865	437077.0418	7569.965458	51138013.891	3958	529.67331	397.4885	4101.419	441.4628915	3	11174.74386	3724.91462	3.296661126	1.098887042	0	3	0	4328.253103	2.602516013	2823764.97	5588	0.0025811005	0.854587561	0.565904633
37	10	0.5	10:0.5	17598	117	2926.720543	1590.768867	423.2844264	2270900.257	25442.22891	19409.40391	2045.512868	0.1053877222	450188.5028	437073.1897	4569.878736	51137563.195	3958	552.7589866	479.518	2912.858	352.2870916	2	7006.127108	3503.063554	2.102202122	1.051101061	0	2	0	6053.072608	3.86090943	2743637.243	271692	0.1319555544	0.8041046	0.687823877
38	7	0.5	7:0.5	18659	117	3341.78364	1744.725035	501.4307951	2197229.386	25235.58179	18779.73834	2394.201176	0.1274885269	460676.0581	437070.447	7027.581132	51137242.299	3955	530.772174	437.76	3333.882	390.0323571	0	0		0		0	0	0	4655.32755	2.802751841	2817308.114	30500	0.0139709395	0.861447209	0.579960077
39	4	0.5	4:0.5	18688	117	3827.006319	1968.816994	566.2261343	2152620.925	25127.24555	18398.46944	2605.004213	0.1415880936	457052.9651	437063.0126	7733.613986	51136372.474	3956	525.9686456	414.3095	3827.006	433.3476857	2	7179.159566	3589.579783	2.284824377	1.1424121885	0	1	1	4489.110308	2.573999555	2861916.575	11100	0.0050766157	0.863277058	0.561574403
40	1	0.5	1:0.5	18490	117	3826.072514	2011.805886	591.5471535	2165201.469	28725.85108	18505.99546	2889.973286	0.1561641627	452787.0996	437067.6489	7780.844398	51136914.921	3956	524.9536967	400.2415	3807.823	444.9453123	8	29233.49204	3654.186505	8.38363942	1.0479549275	1	4	3	4384.976273	2.573972251	2849336.031	5129	0.0023708819	0.8544829	0.562994875
53	10	0.5	10:0.5	17579	117	3962.016899	1879.144219	863.9337216	2190298.24	25812.8646	18720.49777	2308.765759	0.1233282249	452209.7425	437083.7361	5121.683869	51138797.124	3957	535.296538	447.724	3934.16	397.5223384	6	23048.5521	3841.42535	6.388275161	1.0647125268	0	6	0	6115.429893	4.089605383	2824239.26	271448	0.1319795424	0.803112798	0.692824943
54	7	0.5	7:0.5	18662	117	3006.342628	1593.738989	348.2043947	2165340.954	27281.15355	18507.18764	2357.458587	0.1273807038	454822.0994	437068.575	7326.93628	51137023.275	3959	538.2948992	443.935	3006.343	386.8537371	0	0		0		0	0	0	4544.666349	2.631166059	2849196.546	29059	0.0133087301	0.861788593	0.575453086
55	4	0.5	4:0.5	18716	117	3647.743905	2098.95816	544.7114602	2188092.89	26028.78994	18701.64863	2587.711769	0.1383681097	454221.2411	437069.8288	8829.927877	51137169.97	3962	528.8502264	385.197	3647.744	470.4124478	2	7906.402433	3953.2012165	2.154639149	1.0773195745	0	1	1	4333.710458	2.345163021	2826444.61	11703	0.005344392	0.864649825	0.559198876
56	1	0.5	1:0.5	18466	117	3708.371086	1939.876998	600.9164266	2192335.117	27073.43145	18737.90698	2499.525073	0.1333940379	456430.0225	437072.6066	8001.136831	51137494.972	3956	537.7581997	417.1545	3697.399	442.8974713	3	10916.76285	3638.92095	2.974931308	0.9916437693	0	2	1	4388.45717	2.659741156	2822202.383	5835	0.0027007362	0.853090343	0.565435692
69	10	0.5	10:0.5	17618	117	4515.122675	1863.916267	923.2445284	2294009.709	27869.31641	19606.92059	2492.989123	0.1271484276	454692.668	437074.1231	6614.999365	51137672.403	3960	563.2324154	493.6285	4515.123	411.5813215	12	46502.9295	3875.244125	12.26212743	1.0218439525	1	10	1	5946.011072	3.603507773	2720527.791	271854	0.131884349	0.80475616	0.686537772
70	7	0.5	7:0.5	18629	117	2715.97505	1678.975388	421.2080888	2146103.027	26490.76052	18342.76091	2175.860512	0.1186223013	457116.1329	437067.6647	6464.573188	51136916.77	3954	522.4684588	430.865	2620.668	372.0778211	0	0		0		0	0	0	4664.546323	2.659771229	2868434.473	30294	0.0138989252	0.860322964	0.577673913
71	4	0.5	4:0.5	18601	117	3266.474204	1869.842797	556.2985785	2181164.167	24196.27688	18642.42878	2465.623614	0.1322587117	461789.5254	437071.376	8466.373953	51137350.992	3958	532.56302	424.783	3266.474	418.8745079	0	0		0		0	0	0	4405.753814	2.373754167	2833373.333	10686	0.0049101303	0.85976046	0.557294238
72	1	0.5	1:0.5	18567	117	4436.403803	2040.131239	639.6001034	2149451.266	27603.44176	18371.37834	2810.95907	0.1530075217	456925.1591	437064.5185	8848.485506	51136548.665	3961	530.3064855	398.628	4433.99	460.1336907	7	26259.38554	3751.3407914	7.648280479	1.092611497	0	6	1	4420.105708	2.716990169	2865086.234	5633	0.0025930575	0.8576231	0.560462433
85	10	0.5	10:0.5	17587	117	2931.602259	1524.19942	385.433432	2205738.269	25560.05056	18852.46384	2416.197351	0.1281634789	452890.0095	437063.6323	6082.298251	51136444.979	3959	544.0305863	473.337	2883.589	337.7084293	0	0		0		0	0	0	5976.160053	3.489194449	2808799.231	277406	0.1348150027	0.803509747	0.695052515
86	7	0.5	7:0.5	18657	117	4507.839427	1852.179399	590.250442	2169062.068	23695.61558	18538.99204	2415.357106	0.1302852442	462431.8537	437063.0006	8354.714787	51136371.07	3961	532.2816491	416.983	4507.839	426.12562	4	14183.16861	3545.7921525	4.584500261	1.1461250653	0	4	0	4495.059995	2.573999626	2845475.432	31490	0.0144259688	0.861699536	0.573403603
87	4	0.5	4:0.5	18537	117	3199.670532	1854.517257	511.0122885	2163780.566	26679.24981	18493.85099	2871.157349	0.1552492961	456880.3754	437078.834	8090.514804	51138223.578	3957	527.0892264	409.012	3199.671	432.0188611	5	18298.12677	3659.625354	5.202709554	1.0405419108	1	3	1	4285.715862	2.373713663	2850756.934	11301	0.0052106459	0.856576494	0.565753112
88	1	0.5	1:0.5	18656	117	4139.643497	1981.698066	644.0762782	2131766.274	27661.89408	18220.22457	2729.972651	0.149831998	458747.3996	437078.1972	9785.0962	51138149.072	3953	526.0308728	400.291	4135.121	443.8439562	4	15214.84807	3803.7120175	4.252863038	1.0632157595	0	4	0	4265.938067	2.488113127	2882771.226	5042	0.002309928	0.861857098	0.555973491
101	10	0.5	10:0.5	17507	117	3670.980232	1608.406208	570.1570207	2228537.721	24528.73642	19047.33095	2198.447361	0.1154202322	452019.3885	437072.1539	5450.754166	51137442.006	3957	546.480676	489.419	3614.897	334.2999213	1	4350.546978	4350.546978	1.000449337	1.000449337	0	1	0	5861.448417	3.517725818	2785999.779	279772	0.136586147	0.800020171	0.692019459
102	7	0.5	7:0.5	18538	117	3663.592952	1936.927863	576.7756404	2176712.585	25940.78845	18604.38107	2395.801126	0.12877618	470745.7202	437063.4122	7833.000798	51136419.227	3960	539.5863912	434.0015	3647.474	423.5423779	3	10383.47692	3461.1589733	3.162131999	1.0540439997	0	2	1	4423.186631	2.459597326	2837824.915	31274	0.0144189851	0.855899054	0.581848726
103	4	0.5	4:0.5	18759	117	4035.573505	1943.821781	567.9485064	2146992.431	25415.71147	18350.36266	2582.924564	0.14075605	455245.7376	437064.0919	8550.224072	51136498.752	3961	518.3979212	390.814	4017.903	437.2450342	4	16178.59321	4044.6483025	4.14469718	1.036174295	0	2	2	4372.226535	2.488193425	2867545.069	10737	0.0048920108	0.866805453	0.551129806
104	1	0.5	1:0.5	18514	117	4402.347478	1902.515216	590.0629538	2163748.889	25707.50518	18493.58025	2686.764376	0.1452809213	460893.3567	437072.341	9448.272297	51137463.897	3956	531.6596054	411.535	4391.157	435.409858	4	16175.5317	4043.882925	4.172929007	1.0432322518	0	3	1	4285.921358	2.373748926	2850788.611	5006	0.0023110254	0.855680599	0.562308694
117	10	0.5	10:0.5	17613	117	2898.581562	1538.817672	397.4064191	2317868.818	25399.31267	19810.8446	1955.073523	0.0986870354	449055.7136	437068.6527	5110.751402	51137032.366	3955	544.989536	482.038	2885.882	321.6985169	0	0		0		0	0	0	6092.894986	3.860949509	2696668.682	272414	0.1321935381	0.804471863	0.685426807
118	7	0.5	7:0.5	18700	117	3605.391303	1699.959011	417.9011176	2198332.388	27867.37185	18789.16571	2341.673828	0.1246289412	456088.6041	437076.493	6982.199342	51137949.681	3956	535.0392556	440.499	3591.754	391.1880321	1	3404.587647	3404.587647	1.083493788	1.083493788	0	1	0	4550.165213	2.60251928	2816205.112	29306	0.0133945793	0.863782473	0.567736374
119	4	0.5	4:0.5	18515	117	3221.141797	1796.944905	484.2628978	2151053.27	26391.00026	18385.07068	2753.24236	0.149754244	459950.2988	437075.3269	7995.494218	51137813.247	3960	530.4271285	419.7295	3209.291	406.8778678	0	0		0		0	0	0	4362.28225	2.402331899	2863484.23	11047	0.0050995843	0.855444636	0.567924989
120	1	0.5	1:0.5	18623	117	4403.106386	1987.135455	612.0695049	2113860.851	24180.20355	18067.18676	2635.338847	0.1458632648	456321.5837	437076.548	7815.454623	51137956.116	3957	522.5940114	394.486	4403.106	451.4285185	6	22097.88831	3682.981385	6.258860967	1.0431434945	1	2	3	4420.881325	2.516721624	2900676.649	5612	0.0025756222	0.860281861	0.557984763
133	10	0.5	10:0.5	17602	117	3518.273603	1739.210588	541.1203946	2281668.977	24312.8029	19501.44425	2144.603721	0.1099715331	450214.2583	437076.8288	6042.061828	51137988.97	3959	561.5743435	498.448	3504.813	363.5803632	1	3889.137089	3889.137089	1.201722908	1.201722908	1	0	0	5955.160352	3.632084557	2732868.523	277459	0.1347258519	0.8041438	0.687550859
134	7	0.5	7:0.5	18783	117	3087.691479	1801.931862	431.5478227	2198854.907	24996.48064	18793.63168	2289.273344	0.1218111211	454009.1817	437069.1578	7058.394211	51137091.463	3954	531.1050048	430.0935	3079.839	411.9393094	0	0		0		0	0	0	4650.408877	2.71696133	2815682.593	30868	0.0140461619	0.866994223	0.577110628
135	4	0.5	4:0.5	18479	117	3425.303933	1809.951138	476.6001904	2132017.024	23603.64231	18222.36773	2143.624054	0.117636966	452311.0222	437067.0218	7691.992647	51136841.551	3958	525.7680667	419.2245	3414.633	407.029278	1	3883.515822	3883.515822	0.994899709	0.994899709	0	1	0	4476.206162	2.802773806	2882520.476	10402	0.0048111902	0.853847705	0.566945818
136	1	0.5	1:0.5	18779	117	3967.735513	1981.565726	635.694758	2192547.247	27778.97444	18739.72006	2979.602888	0.1589993275	457053.2297	437066.7164	8367.837732	51136805.819	3956	539.6505956	410.5575	3961.116	458.0696821	4	14621.02516	3655.25629	4.165135626	1.0412839065	0	2	2	4386.73043	2.287980215	2821990.253	5580	0.0025396617	0.867869947	0.546809037
149	10	0.5	10:0.5	17528	117	3133.998153	1757.900429	531.2472494	2306114.178	25962.17801	19710.37759	2295.344323	0.1164535947	454490.6447	437078.5843	6923.557221	51138194.363	3959	568.0734878	473.34	3095.411	389.9558947	2	6630.048369	3315.0241845	2.143054035	1.0715270175	0	2	0	6002.301852	3.717866897	2708423.322	275156	0.1341716501	0.801066016	0.689902226
150	7	0.5	7:0.5	18702	117	4070.173723	1841.040907	640.4361966	2101946.04	25005.48528	17965.35077	2485.427959	0.1383456405	451830.613	437071.2829	6460.213486	51137340.099	3961	515.1064489	410.334	4070.174	411.2353943	5	18369.6063	3673.92126	5.239628725	1.047925745	0	3	2	4618.653819	2.631149758	2912591.46	30699	0.0140297623	0.863522915	0.576739575
151	4	0.5	4:0.5	18675	117	3761.537379	1950.7972	536.4446952	2144797.989	23140.42124	18331.60674	2252.134326	0.1228552607	454197.4438	437071.5901	6803.908163	51137376.042	3955	518.2777085	397.785	3749.62	435.0538238	2	8430.196843	4215.0984215	2.270180754	1.135090377	0	2	0	4399.191926	2.48815074	2869739.511	10883	0.004980835	0.862826827	0.558087942
152	1	0.5	1:0.5	18520	117	3866.174762	1984.143082	558.6830151	2152399.724	27456.20265	18396.57883	2368.625223	0.1287535712	462169.1562	437073.4852	9390.319222	51137597.768	3957	532.5657996	408.731	3866.175	448.312706	2	8288.915451	4144.4577255	2.141659277	1.0708296385	0	1	1	4380.992936	2.54533857	2862137.776	5479	0.0025285669	0.855606004	0.564937903
165	10	0.5	10:0.5	17525	117	2821.845218	1622.057002	427.5168049	2236543.841	23839.36217	19115.75933	2252.488643	0.1178341181	449522.0568	437073.4786	6075.168638	51137596.996	3955	551.9787697	475.992	2796.614	361.7987313	0	0		0		0	0	0	6005.604854	3.889506189	2777993.659	279172	0.1361532365	0.80107515	0.691978695
166	7	0.5	7:0.5	18526	117	3151.169336	1748.761291	480.3326774	2202143.214	24139.97045	18821.73688	2255.502686	0.1198349919	454286.9741	437066.7515	7205.849278	51136809.926	3960	532.5561763	441.348	3132.209	395.4230257	0	0		0		0	0	0	4470.701194	2.516778035	2812394.286	29554	0.0136347992	0.855588878	0.57521034
167	4	0.5	4:0.5	18753	117	4190.826632	1990.870949	598.8728387	2158025.298	24879.46956	18444.66067	2579.65121	0.1398589682	458557.3615	437101.4442	7312.776134	51140868.971	3954	531.0358078	401.759	4186.665	449.6937161	2	7768.600948	3884.300474	2.069282792	1.034641396	0	2	0	4315.859862	2.373590876	2856512.202	10629	0.0048443531	0.866290142	0.555340118
168	1	0.5	1:0.5	18535	117	4199.908842	2112.546117	648.346493	2192324.815	27305.3195	18737.81893	2577.983251	0.1375818211	460428.746	437078.1292	7755.24892	51138141.116	3957	528.8474074	396.147	4199.909	469.8319468	5	17342.08224	3468.416448	5.369202449	1.0738404898	0	5	0	4330.364914	2.402316496	2822212.685	5307	0.0024472066	0.85602655	0.562783306
181	10	0.5	10:0.5	17635	117	2875.727555	1677.458192	480.1282025	2272038.649	25712.97473	19419.13375	2244.594065	0.1155867246	452347.0261	437063.0093	5254.996317	51136372.088	3957	560.390114	493.091	2858.979	363.5091037	2	7731.777514	3865.888757	2.191068027	1.0955340135	0	2	0	6069.822397	3.775199376	2742498.851	271569	0.131619085	0.805706478	0.691494552
182	7	0.5	7:0.5	18769	117	4103.530232	2002.401699	604.933123	2170016.642	24737.37017	18547.15078	2423.146582	0.1306479152	450354.9342	437071.9991	5922.868936	51137423.895	3956	535.8109224	414.741	4103.53	445.7064189	3	10849.94821	3616.6494033	3.162910191	1.054303397	0	3	0	4529.419292	2.459549004	2844520.858	30430	0.0138571831	0.866619347	0.570674169
183	4	0.5	4:0.5	18671	117	3841.627245	2017.233153	591.4493925	2190252.258	26559.5818	18720.10477	2521.803804	0.1347109877	456313.19	437073.7118	7765.169117	51137624.281	3962	537.5026292	407.9235	3824.605	452.056821	3	10760.22665	3586.7422167	2.98166952	0.99388984	0	2	1	4384.971784	2.459539366	2824285.242	10816	0.0049512316	0.862474406	0.559849903
184	1	0.5	1:0.5	18591	117	6573.752134	2102.710834	782.3606876	2160294.268	26201.81113	18464.05357	2686.160535	0.1454805428	457558.1201	437078.56	8621.531406	51138191.52	3955	534.2754225	409.254	6568.84	460.1187138	6	22769.60021	3794.9333683	6.356310072	1.059385012	0	3	3	4288.240125	2.373715151	2854243.232	5370	0.0024687987	0.859019844	0.557397604
197	10	0.5	10:0.5	17543	117	2660.415305	1492.386376	338.2146875	2251781.845	24911.79605	19245.99867	2266.723598	0.1177763564	447310.6395	437064.1724	5236.622656	51136508.171	3960	551.0668076	473.471	2600.549	336.3493081	0	0		0		0	0	0	6084.049415	3.77518933	2762755.655	273884	0.1334372051	0.801444317	0.69347514
198	7	0.5	7:0.5	18534	117	3398.65427	1861.488876	492.2097178	2159186.874	24766.91899	18454.58866	2516.023633	0.1363359368	450895.3028	437073.0884	6415.669417	51137551.343	3957	526.9077132	416.28	3388.775	425.9496417	1	3451.070869	3451.070869	1.010362388	1.010362388	0	1	0	4617.188598	2.716936896	2855350.626	29052	0.0133974151	0.855762424	0.579433861
199	4	0.5	4:0.5	18634	117	3489.951445	1971.336318	597.9098799	2151721.693	25871.29151	18390.78371	2830.235784	0.1538942455	455613.4634	437073.9608	8939.204464	51137653.414	3958	531.7094096	418.585	3489.951	441.5799238	4	14249.36273	3562.3406825	4.293793929	1.0734484823	0	4	0	4306.693764	2.34514085	2862815.807	10650	0.0048849222	0.860975285	0.561786581
200	1	0.5	1:0.5	18509	117	4643.316133	1846.633156	464.8631798	2138947.063	24949.71255	18281.59883	2274.360595	0.1244070946	458107.9177	437067.859	9602.818518	51136939.503	3957	527.1636831	408.577	4637	424.5289095	2	7304.495889	3652.2479445	2.094927859	1.0474639295	0	2	0	4296.789131	2.373773268	2875590.437	6014	0.0027771197	0.855021807	0.561834794
213	10	0.5	10:0.5	17638	117	4018.567884	1846.846325	753.7856496	2308316.228	26143.85802	19729.19853	2113.029809	0.1071016547	449416.8725	437064.9026	5874.645287	51136593.604	3957	568.9812398	493.881	3980.169	383.1834432	3	12196.49958	4065.49986	3.169925818	1.0566419393	0	3	0	6115.865182	3.603583794	2706221.272	280574	0.1359603343	0.8058903	0.68982119
214	7	0.5	7:0.5	18677	117	3350.232226	1724.455626	492.2400976	2189838.791	24256.07031	18716.57086	2238.991494	0.1196261597	456159.3266	437083.7943	6165.573916	51138803.933	3953	531.2182962	440.033	3350.232	404.4581034	0	0		0		0	0	0	4541.328732	2.573877171	2824698.709	30912	0.0141460153	0.8622491	0.574420403
215	4	0.5	4:0.5	18703	117	3749.673127	1914.662978	545.5474321	2178296.807	25976.91132	18617.92142	2789.279074	0.1498168894	451807.8734	437068.4243	7625.749871	51137005.643	3955	533.9886298	411.881	3733.689	440.3303865	3	11284.73317	3761.5777233	3.442874653	1.1476248843	0	3	0	4448.864797	2.516768403	2836240.693	11322	0.0051739951	0.864185131	0.559096747
216	1	0.5	1:0.5	18478	117	4152.445505	2004.9351	630.0592909	2160076.815	24980.77624	18462.195	2674.102135	0.144842048	454455.4177	437067.5497	9764.42711	51136903.315	3958	534.2971337	422.0175	4152.446	446.3735478	3	11088.09549	3696.03183	3.290283698	1.0967612327	0	2	1	4446.082419	2.716971326	2854460.685	5564	0.0025736311	0.853692808	0.563022649
229	10	0.5	10:0.5	17603	117	2496.390973	1575.932939	309.5917936	2209296.527	24174.04294	18882.8763	2044.363799	0.108265487	454749.0049	437073.4888	5777.816127	51137598.19	3959	537.4135608	471.412	2463.146	331.6373943	0	0		0		0	0	0	6108.143263	3.517715074	2805240.973	276237	0.1341248651	0.803853795	0.689689522
230	7	0.5	7:0.5	18667	117	3716.250825	2078.250685	631.7970834	2168834.923	26301.8302	18537.05063	2291.121858	0.1235968927	456953.1342	437077.7216	7493.247151	51138093.427	3953	533.3906491	417.489	3694.354	441.9667873	1	3205.969094	3205.969094	1.045547524	1.045547524	0	1	0	4630.919819	2.602511965	2845702.577	31693	0.0145111878	0.861844539	0.572897064
231	4	0.5	4:0.5	18632	117	3560.76227	2055.084041	591.8655877	2143611.277	26271.65808	18321.4639	2621.091949	0.143061273	458451.2699	437064.7711	8680.72017	51136578.219	3953	529.2988037	398.813	3550.665	456.687307	5	18302.78898	3660.557796	5.2121099	1.04242198	0	4	1	4359.120962	2.430989799	2870926.223	10894	0.0049973761	0.860865677	0.559688617
232	1	0.5	1:0.5	18706	117	4154.928314	2049.886595	658.3124532	2145062.513	27042.23256	18333.86763	2793.813912	0.1523854087	468158.686	437073.1788	9046.219166	51137561.92	3958	525.4024697	405.574	4154.928	452.9557249	6	21854.05846	3642.3430767	6.231838065	1.0386396775	0	3	3	4197.782166	2.173549067	2869474.987	5504	0.0025148474	0.864313388	0.552065183
245	10	0.5	10:0.5	17557	117	2333.025833	1564.63543	289.4925896	2186995.02	25590.42142	18692.26513	2085.407213	0.111565249	449256.941	437067.8097	5272.934032	51136933.735	3955	537.1704741	455.011	2302.015	343.3332283	0	0		0		0	0	0	6027.675619	3.689358869	2827542.48	279734	0.1361786688	0.802185314	0.69080409
246	7	0.5	7:0.5	18611	117	3434.32092	1699.093907	479.1275629	2190766.081	24949.04387	18724.49642	2387.928075	0.1275296286	456087.4892	437072.4139	6816.221567	51137472.426	3951	519.9703847	424.961	3423.429	386.4097878	1	3911.809951	3911.809951	1.105604109	1.105604109	0	1	0	4563.20623	2.631142949	2823771.419	29428	0.0135146616	0.859260753	0.578156087
247	4	0.5	4:0.5	18765	117	3816.198067	1939.604728	599.6522963	2161504.78	27382.91184	18474.39983	2824.11882	0.1528666071	458739.4352	437069.8315	8545.282015	51137170.286	3955	533.8223224	415.304	3816.198	441.0276875	4	15743.03774	3935.759435	4.097760975	1.0244402438	0	3	1	4296.630263	2.230764811	2853032.72	11029	0.0050234456	0.866934852	0.553524457
248	1	0.5	1:0.5	18573	117	3738.79353	1876.894083	513.7478837	2172891.082	26224.41215	18571.71865	2833.1937	0.152554201	456602.3038	437068.6348	8871.517723	51137030.272	3952	530.3299899	403.609	3738.794	429.3591116	1	4306.114322	4306.114322	1.069777283	1.069777283	0	1	0	4296.450125	2.345169428	2841646.418	5401	0.002485457	0.858297876	0.555904652
261	10	0.5	10:0.5	17358	117	2448.343826	1483.814124	288.6275226	2211673.547	23654.65043	18903.19271	2059.375589	0.108943268	450702.5994	437069.1776	5851.992542	51137093.779	3953	537.0203023	468.076	2437.957	332.882089	0	0		0		0	0	0	6012.649994	3.717946914	2802863.953	277521	0.1366502108	0.79323017	0.701653227
262	7	0.5	7:0.5	18644	117	3477.323979	1902.341904	523.4394104	2214868.051	24505.22549	18930.49617	2208.764432	0.1166775774	459487.7178	437073.544	7493.869498	51137604.648	3960	536.8059253	437.896	3477.324	413.6723654	1	3291.936341	3291.936341	1.235311703	1.235311703	0	1	0	4582.102578	2.60253684	2799669.449	30060	0.0137804697	0.861226851	0.570353583
263	4	0.5	4:0.5	18569	117	5115.165414	1987.830397	775.9727316	2115338.893	25040.97234	18079.8196	2810.651996	0.1554579668	452542.1533	437074.9019	7805.275525	51137763.522	3964	523.3881978	413.793	5100.062	444.6010706	9	34950.8109	3883.4234333	9.558438806	1.0620487562	0	7	2	4467.023583	2.430933452	2899198.607	11076	0.0050981026	0.857515395	0.567159446
264	1	0.5	1:0.5	18483	117	3877.579524	2101.122916	648.6112955	2138877.811	25165.36945	18281.00693	2818.363841	0.1541689608	459448.898	437063.3021	8542.776393	51136406.346	3953	525.0115249	388.02	3877.58	468.0618583	4	15379.31238	3844.828095	4.153191238	1.0382978095	0	4	0	4413.733434	2.802797659	2875659.689	5345	0.0024716637	0.85412401	0.56135529
277	10	0.5	10:0.5	17671	117	2964.220708	1592.591182	376.0787616	2289418.558	25868.93019	19567.67998	2198.525265	0.1123549275	448399.4623	437066.794	5535.416093	51136814.898	3960	550.4877381	471.3575	2953.939	348.6448098	0	0		0		0	0	0	6113.797407	3.803766433	2725118.942	276909	0.1339337666	0.807366586	0.685678944
278	7	0.5	7:0.5	18672	117	3976.94553	1852.527821	527.8520141	2197000.038	25116.23519	18777.7781	2396.676112	0.1276336369	455076.5041	437064.1814	7129.128167	51136509.224	3958	536.8824189	446.083	3971.161	409.4659123	2	6858.44041	3429.220205	2.20880427	1.104402135	0	2	0	4499.303082	2.545392753	2817537.462	29747	0.0136165308	0.862477831	0.569170334
279	4	0.5	4:0.5	18631	117	3868.353542	1947.978371	600.6950612	2162821.755	26836.51092	18485.65603	2540.140327	0.1374114245	455706.4681	437077.2899	7851.401361	51138042.918	3959	532.3931245	414.077	3862.488	433.9832028	3	11483.14699	3827.7156633	3.259052145	1.086350715	0	2	1	4371.521376	2.345122988	2851715.745	11252	0.0051618775	0.861058633	0.56241351
280	1	0.5	1:0.5	18575	117	4087.320338	2066.358999	594.9371193	2165039.36	27678.0875	18504.60992	2444.52266	0.1321034418	456040.4157	437078.7707	9453.771343	51138216.172	3956	526.8276327	394.939	4075.575	461.2276484	4	14153.88417	3538.4710425	4.037681124	1.009420281	0	3	1	4379.130993	2.54530779	2849498.14	5858	0.0026954711	0.858438692	0.559160355
293	10	0.5	10:0.5	17602	117	3079.395395	1671.142432	429.7805238	2297757.634	25125.71609	19638.95413	2148.193603	0.109384318	449996.2521	437078.9087	5962.508072	51138232.318	3960	560.9210745	488.8805	3045.261	346.1531365	1	3502.617955	3502.617955	1.001618446	1.001618446	0	1	0	5997.140245	3.775062048	2716779.866	272356	0.1322479866	0.804182619	0.689179081
294	7	0.5	7:0.5	18448	117	3027.320702	1724.019798	434.2981142	2140814.096	25439.17657	18297.55638	2392.512099	0.130755826	456545.9244	437077.3091	7235.800097	51138045.165	3957	526.2615471	430.382	3027.321	394.5318824	0	0		0		0	0	0	4621.172384	2.802707838	2873723.404	29994	0.0138963017	0.851948591	0.581839391
295	4	0.5	4:0.5	18550	117	3364.255181	1962.725183	574.4582516	2203352.55	27543.84943	18832.07307	2897.468461	0.1538581786	459335.2362	437079.9908	8499.980982	51138358.924	3963	543.5493677	412.67	3360.748	451.6638094	4	14954.79084	3738.69771	4.221210256	1.055302564	0	4	0	4461.43404	2.545300685	2811184.95	10579	0.004874329	0.857037762	0.568746495
296	1	0.5	1:0.5	18564	117	3414.465024	2034.297797	568.0794043	2159035.84	25660.36306	18453.29778	2364.266313	0.128121615	451784.6929	437073.8533	7754.100379	51137640.836	3958	530.033594	404.5125	3289.574	448.500691	3	11328.89712	3776.29904	3.039191298	1.013063766	0	2	1	4348.618165	2.402339998	2855501.66	5714	0.0026307696	0.857762394	0.561282866
309	10	0.5	10:0.5	17576	117	3361.555584	1868.045604	438.3223169	2238705.628	26528.21554	19134.23614	2028.269592	0.1060021198	452814.0275	437070.6982	5667.368509	51137271.689	3960	545.3163727	460.6225	3328.002	371.6128905	1	3070.887372	3070.887372	1.072176027	1.072176027	0	1	0	5988.873438	3.60353601	2775831.872	276784	0.1345969056	0.802739064	0.691490162
310	7	0.5	7:0.5	18601	117	5092.278227	1766.626882	613.4000228	2220902.041	25776.90282	18982.06873	2678.131051	0.1410874172	455859.8825	437080.3151	8122.484661	51138396.867	3955	543.3881684	444.225	5076.586	407.443956	2	7850.322072	3925.161036	2.151474639	1.0757373195	0	0	2	4578.435686	2.57389766	2793635.459	29856	0.0137185897	0.859129832	0.575795682
311	4	0.5	4:0.5	18889	117	4081.495431	1816.017959	523.8284127	2197707.196	26301.14822	18783.82219	2635.146672	0.1402880971	456204.7175	437068.6951	8915.502219	51137037.327	3958	539.0252014	430.494	4062.216	421.5857064	1	4025.627645	4025.627645	1.047318899	1.047318899	0	1	0	4307.571627	2.230770611	2816830.304	11083	0.0050149026	0.872425158	0.552782762
312	1	0.5	1:0.5	18477	117	3215.064422	1986.331006	497.1970489	2194532.302	26588.76141	18756.68634	2388.318947	0.1273316034	455529.0893	437066.6946	9543.236698	51136803.268	3956	529.8727753	417.1565	3209.125	436.7334838	3	11889.84843	3963.28281	3.47734183	1.1591139433	0	3	0	4430.745857	2.573977871	2820005.198	5617	0.0025982869	0.853504799	0.564028721
325	10	0.5	10:0.5	17656	117	2306.701442	1510.248193	281.7915203	2265431.682	24864.53498	19362.66394	2199.484442	0.113594103	451363.5151	437073.9606	5365.530049	51137653.39	3956	557.4454057	481.6985	2285.539	352.1768194	0	0		0		0	0	0	6084.2771	3.717906227	2749105.818	270844	0.1311115758	0.806753465	0.686506949
326	7	0.5	7:0.5	18767	117	3100.600617	1722.790901	469.8941256	2241949.067	24932.76793	19161.95783	2368.441809	0.1236012432	454225.2447	437071.4364	6785.910244	51137358.059	3954	535.6787542	435.625	3100.601	390.8931189	0	0		0		0	0	0	4622.375165	2.631148833	2772588.433	29706	0.0135289304	0.866676816	0.571123908
327	4	0.5	4:0.5	18735	117	3612.480048	2008.946523	553.6170977	2158977.482	23953.97212	18452.79899	2532.2608	0.1372290893	455741.0512	437069.8293	7455.000707	51137170.028	3956	528.7702063	397.812	3597.791	443.9856314	4	14028.2314	3507.05785	4.348591148	1.087147787	0	4	0	4372.90776	2.345163018	2855560.018	11312	0.0051605957	0.865568174	0.554921346
328	1	0.5	1:0.5	18584	117	3891.195111	2079.178373	667.5175547	2135166.749	26661.95325	18249.28845	2898.355071	0.1588201687	456457.0899	437080.0529	8513.270683	51138366.189	3958	529.862954	408.943	3887.61	455.7875473	9	32751.30402	3639.03378	9.39813918	1.0442376867	0	7	2	4395.375551	2.631096964	2879370.751	5403	0.0024849057	0.858510622	0.557792134
341	10	0.5	10:0.5	17491	117	2409.133519	1470.564084	305.5494916	2238874.768	23947.28218	19135.68177	2073.994225	0.1083836076	455053.2084	437071.6519	6432.028951	51137383.272	3959	547.424122	497.076	2376.819	322.2696786	0	0		0		0	0	0	6073.928262	3.574928717	2775662.732	275003	0.1343807096	0.798972803	0.693216358
342	7	0.5	7:0.5	18574	117	2884.735028	1692.958482	425.3504108	2207925.321	24914.92298	18871.15659	2119.808951	0.1123306322	453622.2643	437065.6825	6418.366981	51136684.853	3956	522.1805142	428.3225	2882.669	390.7875706	0	0		0		0	0	0	4734.067074	2.802782394	2806612.179	30928	0.014231823	0.857453359	0.578214564
343	4	0.5	4:0.5	18551	117	4206.390907	1925.08794	561.064051	2171257.435	25334.10787	18557.75585	2584.732364	0.139280438	464084.2854	437065.5468	8402.06882	51136668.976	3960	528.1233174	392.716	4198.329	444.4124756	2	8287.991091	4143.9955455	2.146073206	1.073036603	0	2	0	4539.425166	2.545384801	2843280.065	10680	0.0049206	0.856998181	0.565137038
344	1	0.5	1:0.5	18437	117	3004.435304	1813.631217	437.2834323	2126875.394	26075.66573	18178.42217	2404.140845	0.1322524487	459350.6303	437063.3531	7704.457092	51136412.313	3957	523.8075782	410.582	3002.339	417.2827035	1	3978.291098	3978.291098	1.109097344	1.109097344	0	1	0	4288.080451	2.602597523	2887662.106	5552	0.0025737914	0.851923472	0.567930541
357	10	0.5	10:0.5	17639	117	2667.220489	1452.555293	389.3164965	2264116.205	25241.83018	19351.42056	2100.643057	0.1085523954	449479.7274	437075.3784	5000.762038	51137819.273	3962	558.6418458	497.382	2647.847	317.2878509	0	0		0		0	0	0	5779.122249	3.403303122	2750421.295	278295	0.1348483329	0.805978596	0.689989455
358	7	0.5	7:0.5	18627	117	3339.587961	1640.728021	424.5310513	2117850.43	22816.91131	18101.28572	2121.754067	0.1172156553	453709.1103	437071.0274	7113.195671	51137310.206	3955	519.5446918	422.523	3324.154	376.7445571	0	0		0		0	0	0	4609.567183	2.602551825	2896687.07	30038	0.0137829518	0.860238855	0.580647182
359	4	0.5	4:0.5	18645	117	3677.214611	1886.203112	564.9662519	2163138.828	26541.80046	18488.36605	2505.626462	0.1355244944	455271.1959	437078.1874	8137.938862	51138147.926	3957	530.7342075	410.674	3672.702	432.3287003	2	6964.302817	3482.1514085	2.197029233	1.0985146165	0	2	0	4439.577619	2.402316176	2851398.672	10527	0.0048256562	0.861299162	0.56145363
360	1	0.5	1:0.5	18525	117	3647.191509	2136.487157	642.8307719	2147272.768	25222.65589	18352.7587	2842.362571	0.1548738594	460872.5447	437080.9944	9361.579165	51138476.345	3954	530.385934	399.564	3637.039	467.926382	3	11466.48003	3822.16001	3.410042632	1.1366808773	0	3	0	4317.089629	2.402300749	2867264.732	5773	0.0026635293	0.856169269	0.561494557
373	10	0.5	10:0.5	17530	117	2807.924892	1411.486595	334.5270055	2171220.461	25132.15829	18557.43984	1833.275464	0.0987892446	451173.0169	437063.0152	5184.130176	51136372.778	3959	532.014657	493.4	2780.38	290.9807012	0	0		0		0	0	0	6019.620926	3.632199351	2843317.039	275193	0.1341743824	0.800835763	0.692677551
374	7	0.5	7:0.5	18602	117	3958.554092	1745.321608	498.8919338	2178519.283	25593.39007	18619.82293	2519.121213	0.1352924366	462127.033	437082.0503	8633.485906	51138599.885	3950	534.2284666	441.3055	3958.554	399.8560014	1	3325.96714	3325.96714	1.054756465	1.054756465	0	0	1	4633.629986	2.573887441	2836018.217	29277	0.0134518207	0.85891328	0.578544894
375	4	0.5	4:0.5	18487	117	3388.894817	1919.075471	569.9933835	2118810.744	24811.11851	18109.49354	2641.469023	0.1458610103	452720.125	437073.0891	7925.394747	51137551.425	3959	517.0290649	398.584	3382.971	436.5395532	3	11202.45669	3734.15223	3.126940151	1.0423133837	0	3	0	4356.859702	2.545340877	2895726.756	11042	0.0051049964	0.854117159	0.568258266
376	1	0.5	1:0.5	18517	117	3803.752588	1968.947517	575.8880108	2160603.069	25102.66259	18466.6929	2522.012096	0.1365708581	458259.9125	437069.3313	9644.254158	51137111.762	3959	529.4046034	413.659	3797.444	432.3924916	5	19055.53042	3811.106084	5.372646946	1.0745293892	0	4	1	4257.71856	2.488163598	2853934.431	5228	0.002413121	0.855580505	0.560590679
389	10	0.5	10:0.5	17521	117	3655.577564	1666.45046	545.83399	2254806.163	24629.4075	19271.84754	2064.306742	0.1071151449	447927.9075	437078.4697	5698.217554	51138180.955	3960	550.5920492	486.0125	3645.754	353.3119733	1	3061.69768	3061.69768	1.115314271	1.115314271	0	1	0	5932.376345	3.632070921	2759731.337	279870	0.1365248149	0.800442619	0.69258225
390	7	0.5	7:0.5	18745	117	3087.20994	1765.040662	550.8618736	2075055.79	22719.02668	17735.51957	2131.215862	0.120166531	455508.3623	437068.3627	7954.739223	51136998.436	3954	511.4543088	427.6275	3085.111	389.312489	2	6766.501732	3383.250866	2.099926402	1.049963201	0	2	0	4524.072939	2.573968047	2939481.71	29892	0.0136296175	0.865192918	0.584034182
391	4	0.5	4:0.5	18528	117	4578.852986	1728.88472	484.4086167	2180331.723	25287.27338	18635.31387	2483.526989	0.1332699308	456290.396	437065.2246	6877.390469	51136631.278	3956	536.2060645	432.9595	4578.853	409.2170766	2	7397.879546	3698.939773	1.982026578	0.991013289	0	0	2	4310.561157	2.488186977	2834205.777	10790	0.0049774515	0.856279638	0.566742477
392	1	0.5	1:0.5	18496	117	4139.417672	2061.802717	656.8368031	2177450.607	28413.11016	18610.68895	2991.685941	0.1607509507	458364.9298	437070.4266	8910.102149	51137239.912	3956	536.3253246	421.3695	4139.418	455.3370242	8	31607.95102	3950.9938775	8.680189536	1.085023692	0	7	1	4333.676849	2.516756872	2837086.893	5307	0.0024523667	0.854598979	0.562748666
405	10	0.5	10:0.5	17448	117	3281.029254	1760.748777	538.5866681	2291365.174	26007.24972	19584.31773	2238.325618	0.1142917333	449476.7757	437063.8886	5542.655276	51136474.966	3959	555.3282051	487.516	3266.558	372.7077106	1	3898.68589	3898.68589	0.991835804	0.991835804	0	0	1	6053.682602	3.746591843	2723172.326	271410	0.1329518334	0.797024593	0.694058282
406	7	0.5	7:0.5	18667	117	3433.931355	1892.729434	552.6386397	2148020.879	25567.61082	18359.15281	2422.50712	0.1319509209	451526.0277	437073.0629	6202.388827	51137548.359	3955	527.5293287	421.956	3429.719	421.1447751	0	0		0		0	0	0	4604.898948	2.745536391	2866516.621	30592	0.0140070759	0.861870799	0.575847683
407	4	0.5	4:0.5	18711	117	3270.936398	1825.175864	482.1360694	2142763.946	23805.3409	18314.22176	2538.847013	0.1386270761	453605.8566	437073.4767	7069.666031	51137596.774	3957	527.3528802	412.324	3264.9	419.9733021	1	3821.911434	3821.911434	1.039044714	1.039044714	0	1	0	4463.851869	2.402342069	2871773.554	10978	0.005014647	0.864467525	0.557319078
408	1	0.5	1:0.5	18438	117	4063.700119	1989.481519	598.5030168	2203713.976	26152.91775	18835.16219	2880.507799	0.1529324659	453587.0009	437071.4094	8608.393129	51137354.9	3953	540.3673069	405.476	4063.7	456.9739303	7	25317.31417	3616.7591671	7.927711657	1.1325302367	2	5	0	4449.713026	2.631148996	2810823.524	5865	0.0027187442	0.851838221	0.5669277
421	10	0.5	10:0.5	17483	117	3250.98545	1662.880013	487.1810818	2200417.763	24160.50198	18806.98943	2160.965702	0.114902266	450171.2321	437063.2008	5645.706779	51136394.494	3957	538.9549765	460.414	3218.062	349.1156957	1	3343.784544	3343.784544	1.100080218	1.100080218	0	1	0	6117.993894	3.889597653	2814119.737	274312	0.1341043876	0.798907724	0.693445324
422	7	0.5	7:0.5	18393	117	3509.01473	1775.361815	478.6744537	2175909.774	23558.87454	18597.51943	2152.547666	0.1157438052	466898.3578	437066.0726	8267.679488	51136730.494	3958	542.6050571	448.5975	3504.677	405.2647966	2	7462.111303	3731.0556515	2.106946502	1.053473251	0	1	1	4502.6131	2.545381739	2838627.726	30559	0.0142004042	0.849541777	0.583726116
423	4	0.5	4:0.5	18506	117	3754.887192	1937.133383	588.5817095	2126683.968	24717.044	18176.78605	2730.517043	0.1502200133	454559.6031	437064.9877	8225.58091	51136603.561	3952	524.5214689	402.091	3754.887	436.8562567	2	7765.151489	3882.5757445	1.933765003	0.9668825015	0	1	1	4321.337485	2.488188326	2887853.532	10846	0.0050092324	0.855285552	0.562622647
424	1	0.5	1:0.5	18611	117	3603.435843	2001.084774	600.3769406	2159970.896	25392.85681	18461.28971	2373.646001	0.1285742241	454459.2545	437063.5903	8746.445139	51136440.065	3954	535.4937006	404.6305	3603.436	449.0878476	3	10229.35328	3409.7844267	3.240254073	1.080084691	0	2	1	4386.57441	2.402396409	2854566.604	5335	0.002450072	0.859569788	0.557940715
437	10	0.5	10:0.5	17442	117	5275.286782	1730.844731	874.488971	2226989.301	26126.7841	19034.09659	2355.957147	0.1237756221	450489.5036	437065.4994	5944.19598	51136663.43	3957	543.4744736	479.245	5259.985	364.7049479	6	21950.61817	3658.4363617	6.357336981	1.0595561635	0	4	2	5946.808846	3.689378371	2787548.199	281795	0.1380864737	0.797154753	0.698292525
438	7	0.5	7:0.5	18614	117	3166.276814	1656.110273	366.5742281	2196290.14	23526.89805	18771.7106	2315.37851	0.123344034	457948.7354	437074.4721	6817.888821	51137713.236	3954	528.4572167	423.6635	3154.96	395.6378422	0	0		0		0	0	0	4639.796782	2.716928294	2818247.36	31018	0.0142425653	0.859408039	0.57853114
439	4	0.5	4:0.5	18742	117	3740.624116	1833.130591	530.430699	2193782.084	25312.42797	18750.27422	2868.71906	0.1529961123	458798.7788	437063.0165	8359.055351	51136372.931	3954	537.4026303	429.061	3733.904	422.8456597	5	18463.80067	3692.760134	5.001536847	1.0003073694	0	3	2	4375.286796	2.430999558	2820755.416	10754	0.0049042007	0.865880634	0.556889453
440	1	0.5	1:0.5	18530	117	3929.536796	1973.682685	584.6757783	2112140.547	26210.16298	18052.48331	2675.112954	0.1481853166	459598.0839	437074.4051	8087.263125	51137705.397	3956	521.9551471	404.556	3925.323	435.9521036	2	7980.168341	3990.0841705	2.058919765	1.0294598825	0	2	0	4322.877369	2.516733964	2902396.953	5347	0.002466317	0.856042534	0.565739592
453	10	0.5	10:0.5	17578	117	3165.983968	1591.941428	356.1535565	2246639.235	24278.11595	19202.04474	2272.367781	0.1183398858	456405.5218	437085.8636	5906.587432	51139046.041	3956	555.5281428	481.432	3154.993	353.4977552	0	0		0		0	0	0	5966.56858	3.775001979	2767898.265	270560	0.1315552755	0.802951049	0.690886302
454	7	0.5	7:0.5	18596	117	4094.741514	1509.928668	422.0676243	2167384.878	25782.2035	18524.65708	2639.368925	0.1424786928	456461.881	437067.9336	7532.364129	51136948.231	3959	514.9864567	431.193	4092.834	359.9678231	2	7245.186885	3622.5934425	1.988448421	0.9942242105	0	0	2	4550.689507	2.573970574	2847152.622	30402	0.0139732283	0.858784643	0.575909077
455	4	0.5	4:0.5	18634	117	5037.89907	1848.640077	599.4958383	2153385.781	24770.82725	18405.00668	2662.327342	0.1446523432	454732.5556	437080.8888	8135.055745	51138463.99	3953	530.7544414	415.455	5037.899	434.3587162	2	7700.72859	3850.364295	2.291720256	1.145860128	0	1	1	4391.686628	2.545295456	2861151.719	10652	0.0048858396	0.861009157	0.558543648
456	1	0.5	1:0.5	18644	117	3214.538666	1883.892053	507.7403191	2136906.217	29548.40573	18264.1557	2737.69418	0.1498943737	457660.0961	437066.1279	8566.60005	51136736.964	3959	525.377021	402.161	3201.247	426.6338704	4	13575.03848	3393.75962	4.517495074	1.1293737685	0	2	2	4333.09836	2.402382461	2877631.283	5586	0.0025608019	0.86135625	0.556887195
469	10	0.5	10:0.5	17486	117	2972.96692	1612.086355	421.2169169	2225585.547	25214.11816	19022.0987	2182.557513	0.1147379975	452471.3166	437074.8781	6626.022045	51137760.738	3960	549.390995	472.8165	2955.85	345.685501	1	3568.47419	3568.47419	1.038118681	1.038118681	0	1	0	6008.78802	3.77509686	2788951.953	275507	0.1346654857	0.798860912	0.694813726
470	7	0.5	7:0.5	18597	117	3741.200657	1884.781809	553.2089634	2221165.089	24348.08673	18984.317	2331.70102	0.1228224866	459345.0372	437065.1491	7204.223557	51136622.445	3955	529.4126139	423.239	3721.986	402.064905	0	0		0		0	0	0	4657.251026	2.774185959	2793372.411	28880	0.0132729799	0.858824985	0.579209091
471	4	0.5	4:0.5	18541	117	3993.471786	1946.28782	578.6808308	2128727.731	25939.75769	18194.25411	2575.472263	0.1415541548	455419.782	437076.1583	7926.413217	51137910.521	3955	519.5005939	414.199	3989.104	433.8249306	1	3766.40067	3766.40067	0.874470518	0.874470518	0	0	1	4398.320007	2.459525599	2885809.769	10855	0.0050039252	0.856855842	0.562264593
472	1	0.5	1:0.5	18486	117	3700.33166	1931.092517	540.6106513	2189547.304	25602.83192	18714.07952	2579.830224	0.1378550423	469047.2326	437073.4405	10165.73345	51137592.539	3960	534.0060985	400.589	3682.096	443.483407	3	10748.39036	3582.7967867	3.340470399	1.113490133	0	3	0	4297.069347	2.516739518	2824990.196	5581	0.0025803773	0.853911644	0.564819584
9	10	1	10:1	8793	235	3216.139061	1295.774364	383.4412466	2179778.732	12930.9787	9275.654177	1308.5126	0.1410695758	230332.4355	217602.4111	4279.943853	51136566.609	3975	532.1792191	465.834	3169.262	329.1329912	0	0		0		0	0	0	6549.207154	4.480648882	2834758.768	248282	0.1201545717	0.806109897	0.695856167
10	7	1	7:1	9282	235	3509.858392	1436.178174	469.9680907	2168932.66	19098.67391	9229.50068	1602.723216	0.1736522128	231264.3817	217606.2406	5137.704266	51137466.541	3980	535.1540508	439.773	3494.919	383.9117784	0	0		0		0	0	0	5071.497145	3.389149125	2845604.84	20228	0.0092734966	0.860084718	0.582636903
11	4	1	4:1	9286	235	3263.247136	1488.182237	471.5004718	2136843.609	14339.79481	9092.951526	1643.452591	0.1807391787	234965.5419	217607.2041	5386.708364	51137692.964	3979	528.4309425	424.984	3251.297	399.7121659	0	0		0		0	0	0	4769.131083	2.872147558	2877693.891	5730	0.0026257785	0.860999642	0.567981539
12	1	1	1:1	9202	235	3776.343647	1541.590578	569.2072512	2178353.727	14729.19276	9269.590329	1726.299052	0.1862325077	233777.9588	217601.9594	6285.172626	51136460.459	3973	534.1675334	438.015	3769.488	415.6988824	4	15631.48263	3907.8706575	4.345915505	1.0864788763	0	4	0	4969.114937	3.504104476	2836183.773	3077	0.0014229099	0.852571987	0.568992881
25	10	1	10:1	8806	235	3764.04681	1445.019615	625.1645714	2252092.885	13121.04595	9583.373979	1283.390573	0.1339184483	227180.3785	217613.6906	3994.785032	51139217.291	3975	550.5365122	491.637	3764.047	354.9335428	5	18113.49819	3622.699638	5.203495828	1.0406991656	0	5	0	6345.494292	4.537857876	2762444.615	254305	0.122887683	0.80742101	0.693875209
26	7	1	7:1	9396	235	3045.356188	1395.572701	401.0778188	2180815.958	13472.70741	9280.067907	1474.783509	0.1589194738	232416.7127	217602.4802	5288.547314	51136582.847	3977	527.6188212	441.552	3045.356	372.141065	1	4176.036983	4176.036983	1.062485483	1.062485483	0	0	1	4799.803244	2.87220991	2833721.542	21641	0.0098009112	0.870893307	0.567215712
27	4	1	4:1	9214	235	3317.611376	1527.743404	458.4953002	2133787.936	14282.52993	9079.948665	1623.152029	0.1787622473	232460.5269	217616.1154	4888.244218	51139787.119	3980	528.6511553	405.144	3301.393	411.212777	1	3378.367799	3378.367799	1.065502066	1.065502066	0	1	0	4902.673926	3.101792341	2880749.564	5976	0.0027599074	0.854154837	0.573397994
28	1	1	1:1	9311	235	3306.502138	1555.721981	540.0951797	2124106.192	13342.90342	9038.749753	1636.525652	0.1810566391	232352.8621	217610.1441	6021.479245	51138383.864	3978	519.0639015	400.9495	3299.252	411.4151342	1	3343.410767	3343.410767	0.98473438	0.98473438	0	1	0	4661.683481	2.757224404	2890431.308	3481	0.0015908888	0.862847759	0.571046519
41	10	1	10:1	8812	235	2581.937078	1293.943897	362.4090003	2254581.667	14536.65159	9593.96454	1484.672496	0.1547506758	227466.447	217601.9205	3750.283564	51136451.318	3980	543.3404023	479.698	2529.125	313.36673	0	0		0		0	0	0	6517.721205	4.595547676	2759955.833	257522	0.1243575009	0.807734992	0.694339761
42	7	1	7:1	9317	235	3185.979814	1578.482794	552.9708841	2235333.953	14209.72174	9512.059377	1630.475428	0.1714114014	232532.2989	217610.6649	4709.543147	51138506.252	3984	548.9050008	455.001	3174.243	413.6959797	1	3567.177394	3567.177394	0.95477803	0.95477803	0	0	1	5215.589532	3.389080219	2779203.547	20460	0.0093446206	0.863379054	0.580736784
43	4	1	4:1	9308	235	3863.572878	1589.36965	552.4167359	2215996.37	18168.01341	9429.771788	1642.200868	0.1741506481	236360.3452	217614.3873	5853.908234	51139381.016	3976	546.2381572	435.581	3853.378	424.2926447	3	11508.3029	3836.1009667	3.256482092	1.0854940307	0	1	2	4840.68596	3.274140138	2798541.13	5928	0.0027100915	0.862869071	0.562630105
44	1	1	1:1	9258	235	4363.962722	1490.955745	546.8150067	2204282.607	15567.3261	9379.925987	1765.655099	0.1882376366	233222.4462	217608.9697	5494.944502	51138107.88	3974	540.5300194	441.992	4357.377	404.8993079	3	11113.00618	3704.3353933	3.112617889	1.0375392963	0	2	1	4859.044746	2.814681769	2810254.893	3102	0.0014257939	0.858429938	0.562683958
57	10	1	10:1	8849	235	2170.469052	1169.38486	256.7326481	2257465.612	13628.00339	9606.236648	1209.426933	0.125900181	228718.8086	217618.5403	4160.670333	51140356.971	3975	552.4222702	511.101	2123.711	286.6048083	0	0		0		0	0	0	6432.5561	4.307996915	2757071.888	253100	0.1217110721	0.811097072	0.690304046
58	7	1	7:1	9333	235	2847.430041	1390.700589	404.7972705	2187426.373	13540.9295	9308.197333	1495.145218	0.1606267212	229164.77	217613.8805	4707.327876	51139261.918	3976	525.9521499	439.7335	2843.372	364.4908648	1	3308.290913	3308.290913	0.966759086	0.966759086	0	1	0	4953.243748	3.216706575	2827111.127	20084	0.0091571659	0.864897965	0.572771942
59	4	1	4:1	9209	235	3051.949207	1458.252827	475.7837729	2174700.33	15234.18476	9254.043956	1531.508854	0.1654961724	231601.9319	217607.2356	5664.148572	51137700.366	3974	534.7138938	436.207	3018.372	386.6816565	1	3251.080089	3251.080089	0.908460344	0.908460344	0	1	0	4920.284744	3.101918915	2839837.17	6128	0.0028316425	0.853575968	0.571681149
60	1	1	1:1	9190	235	3145.66516	1552.483341	483.9471419	2153110.131	13208.32792	9162.170769	1712.17577	0.186874466	234102.502	217619.1272	6571.314479	51140494.892	3975	531.0568237	423.659	3141.424	411.3023579	2	7140.329157	3570.1645785	2.232728564	1.116364282	0	2	0	4863.449773	3.216629021	2861427.369	3519	0.0016294307	0.851496457	0.571751217
73	10	1	10:1	8849	235	2633.708758	1323.899575	410.5053364	2183389.507	13994.71879	9291.019178	1334.65611	0.1436501297	229539.521	217608.1176	4174.287158	51137907.636	3977	539.1895642	481.344	2617.524	321.4784896	0	0		0		0	0	0	6594.018385	4.308203252	2831147.993	260873	0.1254489629	0.811602487	0.694547549
74	7	1	7:1	9269	235	3323.48764	1404.950227	405.1909731	2158214.255	13127.91074	9183.890447	1422.507978	0.1548916536	232770.1618	217610.7462	5101.612062	51138525.357	3973	530.4692804	446.674	3310.432	368.5158465	0	0		0		0	0	0	5030.169268	3.101868873	2856323.245	21646	0.0099374947	0.858721846	0.584435043
75	4	1	4:1	9219	235	3667.080521	1615.019106	584.345369	2148470.382	15068.06587	9142.427158	1571.45657	0.1718861461	232047.7779	217610.1469	5238.040267	51138384.522	3974	526.2675959	425.293	3660.663	424.7463632	4	14821.25908	3705.31477	4.186135223	1.0465338058	1	3	0	4955.44146	3.159319589	2866067.118	6347	0.0029296573	0.854350457	0.57629182
76	1	1	1:1	9230	235	5296.039219	1546.394086	584.0694489	2152413.355	14527.05537	9159.205764	1703.943534	0.1860361671	232145.9722	217604.1783	5792.125744	51136981.901	3974	528.2458873	419.8295	4127.031	406.9948726	3	11452.05524	3817.3517467	3.22109943	1.07369981	0	3	0	4794.717608	2.929631246	2862124.145	3092	0.0014255089	0.855020666	0.568592536
89	10	1	10:1	8824	235	2242.812261	1211.059405	300.0643001	2246966.119	13080.49829	9561.557951	1365.816835	0.142844591	230247.9589	217605.6898	4362.496118	51137337.103	3977	543.54387	484.824	2189.473	303.4085433	0	0		0		0	0	0	6456.482853	4.135921266	2767571.381	254358	0.1226625644	0.8086659	0.692619888
90	7	1	7:1	9268	235	3558.723325	1566.92235	530.0212678	2267391.266	13642.97595	9648.473474	1654.757369	0.1715045777	232856.0563	217614.8565	5153.767733	51139491.278	3973	548.9271002	441.162	3553.399	412.4416663	1	3635.748495	3635.748495	0.985122959	0.985122959	0	1	0	5119.73357	3.33157401	2747146.234	20458	0.0093931074	0.8587698	0.578208174
91	4	1	4:1	9182	235	3346.055847	1522.228713	521.5820393	2155201.291	17386.62484	9171.069324	1703.588176	0.1857567657	233699.5687	217611.4199	6034.503794	51138683.677	3974	530.1046283	424.9765	3346.056	408.1541061	1	4156.300094	4156.300094	1.102388683	1.102388683	0	0	1	4943.849866	3.10185927	2859336.209	6286	0.0029131928	0.851286374	0.576548356
92	1	1	1:1	9199	235	6823.990823	1513.362814	620.8507967	2144965.144	14838.5907	9127.511252	1779.887557	0.1950025048	234786.6603	217605.7689	6194.093097	51137355.692	3975	529.7973125	420.275	6804.829	419.6435921	2	8470.79396	4235.39698	2.067442451	1.0337212255	0	0	2	4743.937163	3.159383152	2869572.356	2781	0.0012864488	0.852441447	0.573768602
105	10	1	10:1	8776	235	2775.312141	1374.627853	373.2188711	2222427.635	13230.36618	9457.138872	1331.828348	0.1408278303	229879.2133	217609.4557	4440.745307	51138222.09	3971	543.9548653	467.253	2747.695	342.382611	0	0		0		0	0	0	6654.418007	4.423061475	2792109.865	257531	0.1248719913	0.804601262	0.696002417
106	7	1	7:1	9359	235	2850.916445	1483.93983	413.3883097	2186156.824	13799.41125	9302.794995	1375.172479	0.147823582	231140.9826	217607.9119	4664.602878	51137859.297	3976	539.4617973	448.4415	2846.44	390.8979801	0	0		0		0	0	0	4893.17473	3.216794802	2828380.676	20288	0.0092244807	0.866991939	0.576482608
107	4	1	4:1	9283	235	3673.50389	1593.802153	562.8609624	2207586.285	13265.73253	9393.984193	1657.105258	0.1764006862	229966.3187	217613.0325	5779.20374	51139062.638	3976	543.0293851	437.4575	3655.28	421.016639	0	0		0		0	0	0	4851.022627	2.986953458	2806951.215	5571	0.0025537416	0.860734756	0.567372904
108	1	1	1:1	9203	235	4089.517951	1583.917276	559.4908562	2157628.945	15446.80386	9181.399767	1902.009609	0.2071590016	231384.7626	217617.1781	5990.270936	51140036.854	3971	532.6789564	415.944	4080.759	428.3217737	3	11271.18727	3757.0624233	3.198649013	1.0662163377	0	2	1	4788.238676	2.929456239	2856908.555	2960	0.0013686564	0.852764944	0.570219742
121	10	1	10:1	8805	235	2329.976438	1347.014922	342.0241061	2238686.926	13339.51509	9526.327346	1283.18438	0.1346987494	227657.8927	217616.2061	4029.876426	51139808.434	3980	549.1751186	484.8465	2286.596	331.2731631	0	0		0		0	0	0	6664.615407	4.308043123	2775850.574	256754	0.124085203	0.807508925	0.692367401
122	7	1	7:1	9295	235	3376.437156	1386.598434	389.3628374	2233202.448	14209.25586	9502.989142	1594.000409	0.167736739	234073.0254	217613.8269	4923.948784	51139249.322	3977	544.7539256	465.559	3357.951	364.3922374	1	3782.44062	3782.44062	1.02978124	1.02978124	0	0	1	5071.907943	3.331589772	2781335.052	19125	0.0087555652	0.861643591	0.576991225
123	4	1	4:1	9325	235	2910.420776	1546.165813	454.2353756	2183008.342	13495.12675	9289.3972	1575.869681	0.169641759	232172.8119	217610.3557	5421.324396	51138433.59	3975	533.6752347	426.894	2897.797	407.011844	0	0		0		0	0	0	4729.545292	2.814663843	2831529.158	6610	0.003016371	0.864678749	0.559901677
124	1	1	1:1	9249	235	3349.25749	1578.467832	501.1382535	2143046.95	14257.88447	9119.348723	1824.175135	0.2000334882	236315.932	217604.209	6162.444767	51136989.115	3978	529.4576038	403.041	3339.592	433.0803689	1	3550.11621	3550.11621	0.950324436	0.950324436	0	0	1	4573.354936	2.757299607	2871490.55	3043	0.0014000363	0.857260784	0.564743331
137	10	1	10:1	8923	235	3533.115683	1247.381834	410.8253201	2224901.967	13800.01091	9467.667945	1348.510982	0.1424332782	230615.1766	217610.1231	4148.128416	51138378.929	3978	541.7413462	498.1505	3503.65	301.7563062	0	0		0		0	0	0	6450.434789	4.250721367	2789635.533	256682	0.1224099327	0.817979555	0.686781934
138	7	1	7:1	9278	235	3517.103012	1370.745315	390.2503243	2170198.461	12996.94019	9234.887069	1513.613942	0.1639017273	235236.8052	217614.3646	4863.425775	51139375.681	3979	533.867764	446.446	3502.953	367.559262	0	0		0		0	0	0	5154.03479	3.331581541	2844339.039	19589	0.0089844198	0.859634106	0.582438341
139	4	1	4:1	9298	235	4055.078719	1587.199091	557.5590877	2157688.234	16343.50884	9181.652058	1559.707957	0.1698722569	232083.0666	217607.6574	5347.198252	51137799.489	3975	532.4931834	424.268	4039.687	419.1687807	4	15128.82087	3782.2052175	4.06609676	1.01652419	0	3	1	4893.030623	3.04447007	2856849.266	5984	0.0027386352	0.862088493	0.560975435
140	1	1	1:1	9150	235	4385.001712	1536.334511	596.6234539	2112385.476	15879.38602	8988.874364	1757.216979	0.1954879897	230655.6919	217608.7022	6589.951478	51138045.017	3975	516.503442	411.951	4375.064	411.5095257	2	8050.184939	4025.0924695	2.075140368	1.037570184	0	1	1	4997.019145	3.101898008	2902152.024	3527	0.0016402744	0.847498421	0.583019716
153	10	1	10:1	8851	235	3621.335173	1354.063624	541.619839	2225668.33	13901.04898	9470.929063	1418.077246	0.149729476	231611.5553	217601.6319	4270.582895	51136383.497	3975	541.8606332	485.646	3595.588	339.5469772	0	0		0		0	0	0	6626.850342	4.480664927	2788869.17	261607	0.1257735032	0.811515334	0.696990632
154	7	1	7:1	9326	235	3000.786627	1478.303105	467.5890594	2222726.522	15675.22421	9458.410731	1697.612308	0.1794817709	235392.4959	217611.13	5347.385777	51138615.55	3978	531.1125008	425.482	2987.491	394.7419742	0	0		0		0	0	0	5133.032561	3.216747231	2791810.978	18967	0.0086543682	0.864438981	0.572787749
155	4	1	4:1	9252	235	3337.287734	1480.724379	445.1745984	2170339.617	13753.28565	9235.487733	1597.471469	0.1729709914	232562.0292	217609.5695	5791.240702	51138248.833	3976	534.1503755	434.859	3324.883	397.1212299	1	3716.22154	3716.22154	0.984258499	0.984258499	0	1	0	4803.723504	2.872116339	2844197.883	5696	0.0026197901	0.857732708	0.56507527
156	1	1	1:1	9158	235	5079.295716	1662.420812	634.7058172	2189826.756	15566.13481	9318.41173	1828.877093	0.1962648943	236099.4163	217601.6698	5792.694737	51136392.403	3976	542.1740845	424.8275	5072.812	442.9735272	7	24399.08152	3485.5830743	7.485327775	1.0693325393	0	6	1	4747.235975	3.101998255	2824710.744	3232	0.001501768	0.84808452	0.578532464
169	10	1	10:1	8834	235	2614.710706	1319.020999	347.8655304	2288111.197	13171.57205	9736.643393	1322.093568	0.1357853538	228328.5438	217617.0919	4195.252853	51140016.597	3979	561.1073446	502.231	2595.462	350.1302174	0	0		0		0	0	0	6805.354455	4.824988656	2726426.303	248212	0.1195631964	0.810296323	0.688428473
170	7	1	7:1	9294	235	3797.785841	1477.071749	471.4251517	2221935.076	14004.39865	9455.042876	1606.585181	0.169918339	234466.7727	217609.1428	4968.277623	51138148.558	3974	541.6563387	435.5505	3763.186	394.7853123	0	0		0		0	0	0	4988.393703	3.159334168	2792602.424	21205	0.009708849	0.861013724	0.58635091
171	4	1	4:1	9381	235	3292.360929	1557.556428	510.0077841	2212232.14	13372.22533	9413.753787	1649.665139	0.1752398858	230672.9778	217614.1068	5302.809018	51139315.098	3977	546.5189741	446.937	3262.499	409.5119335	0	0		0		0	0	0	4823.88869	2.929497584	2802305.36	5944	0.0026962602	0.869515593	0.564284147
172	1	1	1:1	9253	235	3467.652712	1537.820471	530.2877983	2164173.595	15835.67134	9209.249341	1686.923796	0.1831771226	232101.6336	217607.3071	5943.733581	51137717.169	3974	529.00546	420.0295	3444.679	408.1546343	1	3912.331902	3912.331902	0.955169153	0.955169153	0	1	0	4699.10331	2.872146199	2850363.905	3419	0.001572348	0.857067067	0.575251375
185	10	1	10:1	8894	235	2389.766225	1297.523862	339.7532167	2251718.446	13411.51063	9581.780622	1323.240898	0.1380996863	227152.0213	217614.6992	3944.878172	51139454.312	3972	543.9993887	471.7395	2368.879	324.9392859	0	0		0		0	0	0	6576.244875	4.422954898	2762819.054	252713	0.1209101043	0.81525305	0.688881326
186	7	1	7:1	9320	235	3029.328353	1472.014967	473.2582167	2140501.39	13258.79988	9108.516553	1421.457826	0.1560581043	235506.1726	217605.8277	5366.28209	51137369.51	3974	525.5777987	428.136	3029.328	389.2156182	0	0		0		0	0	0	4943.400607	3.159382298	2874036.11	21285	0.0097182906	0.863696842	0.578975453
187	4	1	4:1	9219	235	2719.275569	1478.12475	436.1096273	2211909.699	15860.5585	9412.381696	1656.048391	0.1759436075	233882.2705	217603.8722	5813.650713	51136909.967	3976	537.9181836	425.334	2698.086	389.0631055	0	0		0		0	0	0	4786.609313	2.987079197	2802627.801	6124	0.0028267246	0.854818576	0.57215864
188	1	1	1:1	9248	235	3871.381942	1750.556486	628.3173713	2196402.847	16506.94044	9346.395094	1811.589034	0.1938275684	230097.4135	217609.1534	5757.760078	51138151.049	3971	542.70734	410.263	3857.31	461.0507652	6	22058.80176	3676.46696	6.216247545	1.0360412575	0	6	0	4859.359305	2.987006704	2818134.653	2902	0.0013353088	0.85711502	0.566925136
201	10	1	10:1	8889	235	3036.941647	1410.120228	482.35862	2243381.966	13773.33535	9546.306239	1315.820066	0.1378355181	229553.6793	217616.8636	4144.582105	51139962.946	3975	550.1175567	478.911	3008.394	347.3824234	1	3516.902777	3516.902777	1.051772339	1.051772339	1	0	0	6424.845252	4.365470507	2771155.534	257277	0.1231629817	0.81490748	0.691035944
202	7	1	7:1	9344	235	3776.032984	1565.463692	516.7297331	2183604.793	16241.90393	9291.935291	1596.440212	0.1718092262	230969.2126	217607.4397	4879.054956	51137748.33	3976	529.4792291	417.483	3758.347	426.2389616	1	4140.549573	4140.549573	1.107093297	1.107093297	0	0	1	5215.071474	3.504016227	2830932.707	19893	0.0090594032	0.865720408	0.580444616
203	4	1	4:1	9404	235	3376.414008	1553.197841	472.9885548	2229816.148	14945.07782	9488.579352	1734.00403	0.1827464329	231269.3595	217617.9596	5257.757718	51140220.506	3974	549.8934932	441.437	3372.321	418.4760959	0	0		0		0	0	0	4763.209015	2.872005607	2784721.352	6520	0.0029503063	0.871570366	0.556990283
204	1	1	1:1	9285	235	3393.446566	1537.699165	537.521779	2165234.924	14724.34999	9213.765634	1712.604043	0.1858744959	232728.6978	217613.0445	5539.445292	51139065.458	3975	532.2032901	437.616	3385.309	401.6876612	0	0		0		0	0	0	4779.609276	2.872070475	2849302.576	3157	0.0014468543	0.860888892	0.563304013
217	10	1	10:1	8854	235	2496.741968	1298.329398	309.0648299	2214065.635	13407.57344	9421.555893	1301.364463	0.1381262795	230018.3359	217625.2246	4203.80819	51141927.781	3972	546.1827367	481.2475	2464.049	324.56175	0	0		0		0	0	0	6474.578231	4.2504264	2800471.865	255005	0.1225579015	0.81155225	0.691641186
218	7	1	7:1	9326	235	2535.719285	1276.368401	329.7083237	2170672.182	13760.63912	9236.902903	1401.566557	0.1517355516	233616.8168	217609.771	5016.831984	51138296.185	3974	525.2653035	458.859	2518.905	330.1064118	0	0		0		0	0	0	5038.663415	3.159325048	2843865.318	22046	0.0100592715	0.863776003	0.584745332
219	4	1	4:1	9238	235	3315.07904	1552.099861	487.5647463	2159732.773	13262.7229	9190.352225	1624.470849	0.1767582797	231701.7346	217603.6	5423.41895	51136846	3975	531.225924	420.703	3315.079	415.7931195	0	0		0		0	0	0	4638.998022	2.929639032	2854804.727	5978	0.0027536586	0.85664614	0.56914731
220	1	1	1:1	9155	235	3633.84176	1462.281843	447.4103112	2145141.827	13751.81265	9128.263095	1605.235491	0.1758533331	234657.6023	217607.8373	5669.66129	51137841.766	3977	527.4700757	420.891	3631.934	391.4177203	1	3437.602527	3437.602527	0.998887866	0.998887866	0	0	1	4966.552749	3.331681473	2869395.673	2545	0.0011829369	0.848409539	0.576678713
233	10	1	10:1	8836	235	1987.094773	1288.277856	277.0686377	2208079.42	13211.04271	9396.082639	1237.840513	0.1317400624	229745.1614	217606.6237	4266.926945	51137556.57	3971	543.083212	481.15	1957.403	312.7940713	0	0		0		0	0	0	6702.918739	4.825220767	2806458.08	252027	0.1213733951	0.809782154	0.694355211
234	7	1	7:1	9314	235	3178.095283	1487.656158	432.2480406	2170312.28	13330.75106	9235.371406	1549.370131	0.1677647885	235670.0344	217605.8726	5213.599522	51137380.061	3977	532.8469907	432.33	3173.481	400.6020193	0	0		0		0	0	0	5041.151421	3.159381646	2844225.22	20769	0.0094888043	0.863155651	0.58151039
235	4	1	4:1	9287	235	4006.143064	1663.369323	525.3770644	2203275.833	14666.67355	9375.641841	1559.110757	0.1662937624	233859.5985	217603.944	5448.818968	51136926.84	3976	541.3791743	434.2555	3996.318	431.3683358	2	7176.589509	3588.2947545	2.112546284	1.056273142	0	2	0	4955.403002	3.274297271	2811261.667	6084	0.0027876991	0.860658639	0.576046998
236	1	1	1:1	9301	235	3251.773784	1528.015658	532.400556	2172749.77	15805.39647	9245.743702	1912.476822	0.2068494308	232031.1194	217605.5226	6010.108208	51137297.811	3976	535.7623076	427.272	3243.376	416.5579124	4	15285.12446	3821.281115	4.023807051	1.0059517628	0	3	1	4639.930177	2.757282962	2841787.73	3053	0.0013967841	0.861680127	0.564804538
249	10	1	10:1	8852	235	2942.479098	1271.99751	334.1474227	2244425.905	13474.5469	9550.74853	1322.76574	0.138498646	230038.19	217602.0798	4669.550827	51136488.753	3978	547.717277	500.646	2923.786	318.8802757	0	0		0		0	0	0	6771.333005	4.595544311	2770111.595	256202	0.1231610118	0.811379085	0.696289983
250	7	1	7:1	9280	235	4892.774008	1438.041401	456.0697412	2183018.844	14976.79905	9289.441888	1536.256291	0.1653765974	237140.9594	217613.7333	5430.843399	51139227.326	3974	537.9610906	438.1885	4869.087	391.7031685	1	3953.161062	3953.161062	1.027794094	1.027794094	0	0	1	4843.107056	2.929502612	2831518.656	20664	0.0094754219	0.859983483	0.577033352
251	4	1	4:1	9269	235	3131.776291	1455.420422	473.2208882	2216310.248	14734.47043	9431.107436	1542.291039	0.1635323369	231589.3934	217609.8655	4957.575942	51138318.393	3976	533.4636615	440.498	3101.112	382.8835128	1	4055.378719	4055.378719	1.144287223	1.144287223	0	1	0	4944.867553	3.159323675	2798227.252	6312	0.0028977856	0.858968465	0.569845437
252	1	1	1:1	9250	235	4124.632236	1622.092844	554.8912406	2140085.992	15203.76748	9106.748901	1755.865681	0.1928092781	232046.4144	217616.0576	5605.01073	51139773.536	3978	527.1732175	399.515	4115.612	432.8027675	4	15535.61609	3883.9040225	4.205297531	1.0513243828	0	4	0	4661.991912	2.75714948	2874451.508	3492	0.0016064405	0.858030706	0.560188549
265	10	1	10:1	8867	235	2291.380651	1273.639243	344.4026134	2196703.212	12685.16356	9347.673244	1266.698854	0.1355095349	229972.5186	217601.8894	4414.927374	51136444.009	3976	536.5109666	477.0565	2276.425	309.1907859	0	0		0		0	0	0	6574.663101	4.308326562	2817834.288	252310	0.1210848736	0.812471361	0.689887748
266	7	1	7:1	9342	235	3201.720678	1450.977859	423.8989177	2198370.492	14654.25071	9354.76805	1561.921721	0.1669653072	232049.9133	217614.1855	4818.148588	51139333.593	3973	539.2734986	449.332	3177.314	376.8954115	1	3615.402614	3615.402614	0.996953489	0.996953489	0	0	1	5153.724318	3.274143174	2816167.008	20630	0.0093970492	0.865590628	0.57552037
267	4	1	4:1	9413	235	4073.594591	1642.175993	574.798899	2215882.032	15606.47801	9429.285243	1739.684632	0.1844980385	232309.2313	217615.9759	6025.283197	51139754.337	3976	538.7776723	429.133	4071.43	440.8631017	4	14786.33066	3696.582665	4.310557821	1.0776394553	0	4	0	4626.33075	2.642269244	2798655.468	6176	0.002791974	0.872657314	0.558462354
268	1	1	1:1	9292	235	4350.079917	1598.193978	562.9160433	2246660.254	15423.44034	9560.2564	1860.646323	0.1946230567	231687.9559	217604.8428	5893.986367	51137138.058	3976	549.5273654	432.9535	4332.909	428.2995117	1	3829.734248	3829.734248	1.167632296	1.167632296	0	1	0	4803.50105	3.044509448	2767877.246	3049	0.0013963052	0.861150734	0.567911615
281	10	1	10:1	8915	235	2690.862092	1404.55968	378.3789442	2242723.855	13128.92436	9543.505765	1421.465955	0.1489458895	228591.557	217617.136	4155.421511	51140026.96	3972	542.4205856	482.0065	2671.612	351.7151077	0	0		0		0	0	0	6641.745941	4.193144054	2771813.645	262085	0.1250987458	0.817088988	0.687437205
282	7	1	7:1	9288	235	3588.556078	1469.777102	454.6330333	2148730.302	14559.36348	9143.5332	1603.442234	0.1753635273	234685.1458	217605.3895	5066.895862	51137266.533	3980	530.2363565	434.749	3564.332	387.417346	3	10928.38968	3642.79656	3.060157842	1.020052614	0	2	1	4829.430567	3.21683209	2865807.198	21282	0.0097503986	0.860917817	0.576950304
283	4	1	4:1	9286	235	4106.783711	1482.149498	454.0246439	2159420.887	14606.00177	9189.025052	1556.849593	0.1694248937	232405.9229	217608.2188	5278.998778	51137931.418	3974	533.0198234	428.4415	4078.482	400.7262945	1	3431.866795	3431.866795	1.056617211	1.056617211	0	0	1	4744.087612	2.814691483	2855116.613	6233	0.0028562787	0.86041849	0.574585365
284	1	1	1:1	9346	235	5001.740335	1707.768293	608.2230356	2192965.061	15381.97639	9331.766215	1770.023185	0.1896771891	236402.6431	217609.7833	6247.282652	51138299.076	3973	542.7190516	412.474	4989.286	459.186193	3	11140.10153	3713.3671767	3.163282692	1.054427564	0	2	1	4906.411368	2.986998057	2821572.439	3062	0.0013941566	0.866038195	0.562308837
297	10	1	10:1	8856	235	2999.527995	1493.276043	447.9054081	2278978.607	12868.42862	9697.781307	1256.303142	0.1295454189	230355.5635	217606.0614	4469.402322	51137424.429	3975	555.7004561	465.574	2940.44	364.9859239	0	0		0		0	0	0	6343.852197	4.250800708	2735558.893	256475	0.1232365604	0.811948819	0.688269851
298	7	1	7:1	9283	235	3717.878206	1509.831676	483.4521048	2205025.531	13567.61283	9383.087365	1503.736514	0.1602603126	231230.3714	217610.9819	5053.609578	51138580.747	3975	542.0061288	440.342	3689.042	397.9846117	2	7042.876873	3521.4384365	2.182119672	1.091059836	0	1	1	4971.26621	3.216749421	2809511.969	22246	0.0101975471	0.860215258	0.58671789
299	4	1	4:1	9172	235	3834.847636	1616.944654	571.8844671	2138602.735	12639.95094	9100.437169	1600.932929	0.1759182443	231480.3656	217612.3054	5574.899353	51138891.769	3978	528.7640332	415.3095	3805.313	425.1850433	5	18647.78558	3729.557116	5.002855735	1.000571147	0	5	0	4714.716098	2.814638625	2875934.765	5941	0.0027563074	0.849883161	0.580971675
300	1	1	1:1	9251	235	3550.099732	1594.66208	549.6947485	2134611.481	15435.10302	9083.453111	1801.252789	0.1983004444	233187.1223	217616.1559	6126.203166	51139796.637	3976	524.7416906	410.014	3535.85	418.2950333	4	14848.93796	3712.23449	4.068347877	1.0170869693	0	4	0	4857.644116	2.872029411	2879926.019	3145	0.0014466521	0.857209786	0.562069591
313	10	1	10:1	8817	235	2709.071618	1427.071029	392.7832491	2177232.718	12602.65529	9264.820078	1247.016024	0.1345968959	230518.9114	217612.4327	4401.235768	51138921.685	3978	523.4891106	415.3105	2671.739	365.6484793	0	0		0		0	0	0	6606.055159	4.480442536	2837304.782	251944	0.121594888	0.808301301	0.696222027
314	7	1	7:1	9342	235	3857.099008	1585.845303	462.2922979	2316483.789	16029.14655	9857.377824	1572.818742	0.1595575182	234029.7928	217621.6935	4927.005031	51141097.973	3970	564.8662799	462.265	3828.792	419.0723896	1	3877.012889	3877.012889	1.111649171	1.111649171	0	0	1	5043.973527	3.101712836	2698053.711	20783	0.0094667414	0.865707848	0.577987885
315	4	1	4:1	9359	235	3031.639884	1592.918604	454.0546906	2206928.671	14212.0741	9391.185834	1478.560967	0.1574413491	233783.9761	217603.571	5765.169956	51136839.185	3978	537.2406818	419.075	3014.083	424.7063575	1	3239.051206	3239.051206	1.166491804	1.166491804	0	1	0	4760.587651	2.929639422	2807608.829	5594	0.0025434614	0.867733698	0.561414395
316	1	1	1:1	9295	235	3636.702625	1501.640866	530.955347	2196202.205	16781.45525	9345.541299	1813.013015	0.1939976463	232096.6474	217615.8565	6042.887572	51139726.278	3979	538.7362805	423.48	3624.822	414.443388	3	10917.18265	3639.0608833	3.372229656	1.124076552	0	2	1	4791.007436	2.814592695	2818335.295	2834	0.001297426	0.861191076	0.562565293
329	10	1	10:1	8846	235	3676.492687	1492.492785	526.1010165	2174722.569	13733.68425	9254.13859	1244.860923	0.1345193732	228438.7681	217617.1651	4255.887771	51140033.799	3975	528.1465587	463.311	3646.073	359.94011	1	3958.582473	3958.582473	1.13415193	1.13415193	0	1	0	6473.29503	4.135703172	2839814.931	257430	0.1238352711	0.811073095	0.689048962
330	7	1	7:1	9294	235	2944.851396	1413.495436	389.7104647	2176533.322	14750.21086	9261.843922	1530.555024	0.1652538131	230625.0474	217612.2396	4923.251676	51138876.306	3977	532.6165391	451.281	2939.602	385.8581703	0	0		0		0	0	0	5008.618428	2.986964341	2838004.178	20393	0.0093370694	0.861404584	0.580605102
331	4	1	4:1	9281	235	3785.711012	1576.333772	545.4237311	2177468.725	16519.45931	9265.824363	1765.265481	0.1905135919	232804.0627	217614.01	5726.731555	51139292.35	3972	535.0497535	423.3415	3778.837	419.728084	4	15044.93862	3761.234655	4.331254569	1.0828136423	0	4	0	4804.694798	2.986940041	2837068.775	6395	0.0029320942	0.860585567	0.561830911
332	1	1	1:1	9305	235	3636.307147	1625.683208	607.4922069	2165209.648	14863.10719	9213.658077	1821.985685	0.1977483503	232130.7364	217612.8274	5368.574152	51139014.439	3973	527.6332102	407.032	3636.307	435.897259	7	25243.81224	3606.2588914	7.119234535	1.017033505	0	7	0	4685.510558	2.757190406	2849327.852	3299	0.0015086833	0.862667742	0.555260692
345	10	1	10:1	8807	235	3143.434448	1365.952576	491.5631325	2172503.66	12939.40003	9244.696425	1340.290477	0.1449793931	227643.6972	217602.493	4463.392686	51136585.855	3978	535.7585116	467.7985	3116.838	344.4184651	0	0		0		0	0	0	6766.062945	4.30831461	2842033.84	259356	0.1253142447	0.807302268	0.694478778
346	7	1	7:1	9328	235	3704.455089	1464.387149	490.4924214	2135808.611	14440.80624	9088.54728	1581.277924	0.173985773	239552.8139	217617.6997	4872.421224	51140159.43	3975	523.0661286	426.667	3698.414	394.2094348	1	3989.6093	3989.6093	1.100414292	1.100414292	0	1	0	5038.444209	3.15920994	2878728.889	19654	0.0089659137	0.864284083	0.576908609
347	4	1	4:1	9233	235	3006.908399	1542.236159	446.8212812	2167572.931	12893.72428	9223.714602	1567.46213	0.169938273	232081.3638	217619.3229	5755.045522	51140540.882	3980	535.2396369	426.5905	3000.499	406.9097865	0	0		0		0	0	0	4771.477031	3.159186376	2846964.569	5979	0.0027556107	0.856201999	0.567948384
348	1	1	1:1	9279	235	3441.310114	1602.912686	581.9866145	2176110.374	14150.14999	9260.044143	1855.794304	0.2004087967	234739.1143	217615.7027	5782.10294	51139690.135	3975	539.4027162	421.125	3434.879	431.9019709	4	14291.93151	3572.9828775	4.062041484	1.015510371	0	3	1	4798.661016	2.814594684	2838427.126	3160	0.0014491657	0.859234493	0.566940123
361	10	1	10:1	8799	235	3218.243521	1288.420036	372.5788858	2227291.407	14785.67804	9477.835774	1383.073615	0.1459271555	230039.8447	217605.6866	4749.782806	51137336.351	3973	541.6516142	481.664	3180.417	322.8117335	0	0		0		0	0	0	6645.463997	4.538024788	2787246.093	255582	0.1236030207	0.807072775	0.691229252
362	7	1	7:1	9292	235	2571.656572	1416.357989	406.7414604	2185082.14	14161.15175	9298.221872	1512.626761	0.1626791425	239901.3954	217607.0876	5094.627792	51137665.586	3975	531.9573977	437.395	2543.351	380.9793844	1	3551.073698	3551.073698	1.196238181	1.196238181	0	1	0	4950.82178	3.044478042	2829455.36	21029	0.0096303386	0.861025522	0.579014506
363	4	1	4:1	9337	235	5320.973399	1549.398473	480.8264938	2195189.268	14852.61512	9341.230928	1683.72587	0.1802466809	232269.7916	217604.3769	5596.845558	51137028.572	3977	540.1879356	412.885	5320.973	422.7902576	1	3909.426825	3909.426825	1.24774513	1.24774513	0	0	1	4845.069388	2.814741177	2819348.232	6304	0.0028730354	0.865098153	0.565244651
364	1	1	1:1	9233	235	2975.637357	1502.777391	450.8557736	2168262.865	14698.96261	9226.650489	1675.353021	0.1815775967	231938.0081	217607.4083	5920.980806	51137740.951	3975	531.0055379	419.148	2971.736	404.9558912	2	7417.810285	3708.9051425	2.118792071	1.0593960355	0	2	0	4764.871681	2.987030657	2846274.635	3266	0.0015052391	0.85515349	0.570182733
377	10	1	10:1	8852	235	3722.835305	1320.434755	448.0007715	2252079.508	14843.54193	9583.317057	1363.039072	0.1422304056	228670.7487	217607.3968	4124.415169	51137738.248	3975	547.0014126	488.198	3691.417	334.9946356	1	3907.184156	3907.184156	1.173795282	1.173795282	0	1	0	6609.932001	4.595432024	2762457.992	250999	0.1206598341	0.811393166	0.691573058
378	7	1	7:1	9316	235	4221.41816	1476.291361	516.6574846	2191949.767	15808.5585	9327.445818	1659.006764	0.1778629216	232517.6608	217606.1819	5055.799456	51137452.747	3976	536.289835	437.2005	4192.371	388.6001514	1	3614.883069	3614.883069	1.077048884	1.077048884	0	0	1	4899.097616	3.044490713	2822587.733	21519	0.0098293487	0.86344832	0.576764151
379	4	1	4:1	9355	235	3939.043243	1724.305994	692.3296564	2207419.197	14934.55975	9393.273179	1745.804489	0.1858568846	233992.2259	217614.9646	5857.396385	51139516.681	3978	545.235506	427.631	3932.319	456.2669737	8	28683.21076	3585.401345	8.520242024	1.065030253	0	6	2	4899.213402	3.101808743	2807118.303	6866	0.003123145	0.866894129	0.566680922
380	1	1	1:1	9311	235	3840.551877	1644.237059	603.2458144	2199000.378	13788.80165	9357.448417	1690.613131	0.1806703126	231973.7949	217612.4273	5668.991177	51138920.416	3976	542.2380858	418.353	3840.552	442.9736116	5	17841.58027	3568.316054	5.45666502	1.091333004	0	3	2	4792.613075	2.872078621	2815537.122	3223	0.0014729775	0.862984388	0.56300475
393	10	1	10:1	8795	235	1875.951832	1205.423061	265.1780293	2270330.991	13459.14452	9660.982942	1289.707107	0.1334964687	228535.7482	217607.8884	4274.108434	51137853.774	3975	540.7916687	492.603	1813.892	289.6544039	0	0		0		0	0	0	6889.256868	4.882635496	2744206.509	252561	0.1221975736	0.806127024	0.697447675
394	7	1	7:1	9279	235	3210.812629	1493.749346	484.9994624	2214686.335	13343.15196	9424.197169	1559.821682	0.1655124202	232376.8017	217603.6652	5299.96523	51136861.322	3977	544.1109575	452.781	3180.347	391.0897176	1	3012.695396	3012.695396	1.092135691	1.092135691	0	1	0	5106.981261	3.159413695	2799851.165	21510	0.0098644159	0.860031817	0.581594131
395	4	1	4:1	9222	235	3179.985948	1461.69881	482.7740818	2209557.789	15285.55663	9402.373571	1723.866834	0.183343793	233104.0241	217619.1792	5127.209279	51140507.112	3970	541.843467	448.2855	3175.307	393.6283844	0	0		0		0	0	0	4889.393225	2.986869091	2804979.711	5659	0.0026112395	0.854896595	0.57644707
396	1	1	1:1	9150	235	4920.809592	1683.067282	658.503256	2168702.568	14936.67028	9228.521568	1716.915764	0.186044509	230540.8035	217609.2924	6111.909459	51138183.714	3973	527.2523753	408.183	4914.144	447.8819756	8	28984.87041	3623.1088013	8.334147078	1.0417683848	0	7	1	5012.048565	3.389101596	2845834.932	3048	0.0014175096	0.847659408	0.581804259
409	10	1	10:1	8891	235	2400.535973	1194.940363	286.4241589	2228958.472	12861.68918	9484.929669	1307.098546	0.1378079323	228476.1768	217603.4026	4243.455359	51136799.611	3973	541.8402794	485.673	2358.06	299.4641434	0	0		0		0	0	0	6518.28045	4.250852647	2785579.028	253971	0.1215529929	0.815032692	0.686717487
410	7	1	7:1	9348	235	3904.21745	1538.336827	552.1938988	2178010.852	14199.35157	9268.131285	1509.484147	0.162868231	235778.2514	217614.6263	5084.140287	51139437.181	3977	525.8709384	422.914	3889.64	402.2558405	0	0		0		0	0	0	4967.154198	3.159254557	2836526.648	22151	0.0100833948	0.866169878	0.579607905
411	4	1	4:1	9286	235	3396.850462	1507.997313	506.3696009	2165817.466	13659.86018	9216.244538	1548.25731	0.1679922124	229559.2778	217603.5179	5307.416245	51136826.707	3976	532.0069557	433.647	3386.431	402.4368703	1	3622.148598	3622.148598	1.047070587	1.047070587	0	1	0	4856.314744	2.814752288	2848720.034	6864	0.0031454351	0.860507166	0.569052508
412	1	1	1:1	9207	235	3794.296555	1542.427343	520.1212992	2123078.113	15173.74444	9034.374949	1685.324011	0.1865457235	231002.9676	217613.7549	6586.046541	51139232.402	3973	522.3585996	412.533	3794.297	413.1991565	2	7752.685593	3876.3427965	2.053682828	1.026841414	0	2	0	4672.44802	2.699737432	2891459.387	2912	0.001345877	0.853189676	0.569368848
425	10	1	10:1	8842	235	2382.631107	1409.236985	371.4666539	2216362.153	13209.37954	9431.328313	1302.630723	0.1381174189	228650.3212	217604.1592	4246.621965	51136977.412	3976	546.7467324	465.3155	2344.541	353.3204347	0	0		0		0	0	0	6735.443666	4.538056643	2798175.347	252249	0.1213978738	0.810407073	0.69199532
426	7	1	7:1	9316	235	3481.704627	1509.300249	480.3518809	2187653.634	14103.82706	9309.164401	1522.615798	0.1635609527	234332.4252	217613.4092	4882.878614	51139151.162	3974	538.010776	425.872	3475.422	406.8548768	2	6901.444012	3450.722006	1.991527239	0.9957636195	0	0	2	5053.97333	3.274154854	2826883.866	20508	0.0093675489	0.863106937	0.577723359
427	4	1	4:1	9259	235	4523.55316	1577.109427	566.7373392	2137017.023	15108.65438	9093.68946	1790.211189	0.1968630221	231790.1737	217604.9202	5304.42983	51137156.247	3976	525.9943433	405.524	4514.712	423.6207111	4	15611.09763	3902.7744075	4.198278575	1.0495696438	0	3	1	4765.771137	2.757290596	2877520.477	6885	0.0031642588	0.858070667	0.5708982
428	1	1	1:1	9161	235	4190.779529	1599.302291	584.3312777	2147981.221	14103.79276	9140.345623	1720.424457	0.1882231294	235273.9266	217616.6325	5825.622057	51139908.638	3975	527.6327615	405.903	4176.365	434.1007822	3	11709.5973	3903.1991	3.008392496	1.0027974987	0	2	1	5061.256525	3.446427744	2866556.279	2678	0.0012439411	0.848889836	0.573395312
441	10	1	10:1	8785	235	2815.378705	1406.478507	411.0774562	2253481.71	13611.75653	9589.283872	1249.552594	0.1303071857	228718.7577	217614.6553	4061.980397	51139443.996	3974	553.0621218	488.8625	2799.819	343.4968876	0	0		0		0	0	0	6515.328941	4.422955791	2761055.79	258392	0.1251611184	0.805313715	0.699132519
442	7	1	7:1	9271	235	2542.843303	1431.327086	353.8597705	2248618.635	14843.31762	9568.589938	1398.453736	0.1461504511	231834.4681	217616.1932	5050.085229	51139805.402	3977	554.5522049	479.203	2538.67	379.9773187	0	0		0		0	0	0	4857.941231	3.101791232	2765918.865	20964	0.009622318	0.85878312	0.589490096
443	4	1	4:1	9351	235	2893.923991	1596.664211	491.9311142	2183992.68	15749.87864	9293.585871	1710.495391	0.1840511741	233483.0079	217616.3998	5418.670415	51139853.953	3977	525.1906608	397.62	2880.487	422.159068	0	0		0		0	0	0	4907.508039	3.044347764	2830544.82	5686	0.0025875034	0.866858735	0.562916255
444	1	1	1:1	9269	235	3871.522775	1581.805569	554.5261141	2210900.988	14534.78845	9408.089309	1806.070929	0.1919700026	235714.3117	217601.6236	6133.888099	51136381.546	3972	535.6400053	424.3485	3851.052	429.8406586	5	19889.69339	3977.938678	5.443580933	1.0887161866	0	3	2	4756.959695	2.872221216	2803636.512	2691	0.0012354152	0.858523562	0.569722118
457	10	1	10:1	8864	235	2596.459923	1316.912749	328.9439517	2207111.566	12734.49133	9391.964112	1221.110622	0.1300165341	228762.1481	217611.4481	4235.12114	51138690.304	3975	536.9104234	461.402	2540.824	329.031793	0	0		0		0	0	0	6607.591893	4.537904639	2807425.934	251919	0.1209381481	0.812580208	0.688698234
458	7	1	7:1	9259	235	3263.571214	1466.385202	453.2741659	2249036.023	14685.06981	9570.366056	1586.716369	0.1657947418	235504.4498	217613.7856	4771.453783	51139239.616	3975	551.5233819	462.55	3237.532	386.0731697	1	3687.427524	3687.427524	0.958466355	0.958466355	0	0	1	5160.820213	3.331590404	2765501.477	20860	0.0095869918	0.85789027	0.582356557
459	4	1	4:1	9275	235	3779.537346	1524.425265	477.4152878	2172359.34	14557.35019	9244.082299	1658.497682	0.1794118257	233224.2895	217615.0763	5678.757328	51139542.931	3979	533.8002274	428.723	3777.279	404.8265476	1	3673.034564	3673.034564	1.123457983	1.123457983	0	0	1	4780.651212	3.101807152	2842178.16	5770	0.0026472444	0.859403472	0.571652142
460	1	1	1:1	9184	235	5532.553159	1686.310265	649.3941307	2156632.819	15212.68793	9177.16093	1788.825776	0.1949214784	232296.5615	217612.2903	5884.603791	51138888.221	3975	528.915884	397.383	5517.775	457.9472355	7	26269.76764	3752.8239486	7.30066159	1.0429516557	0	7	0	4899.783087	3.159288472	2857904.681	3092	0.0014326488	0.850862404	0.574784554
473	10	1	10:1	8886	235	3296.415225	1374.361799	471.6919327	2255230.788	13603.90518	9596.726759	1360.831478	0.141801628	228006.9859	217602.5574	3961.646206	51136600.989	3974	555.0610994	492.574	3258.912	336.9380566	0	0		0		0	0	0	6758.632456	4.595534226	2759306.712	251906	0.1206325034	0.814551253	0.686505864
474	7	1	7:1	9340	235	3699.749733	1538.912116	521.5439627	2252895.568	15117.76609	9586.789652	1588.193422	0.1656647824	231575.5036	217608.245	4928.548963	51137937.575	3978	553.1071898	461.258	3691.758	408.3244468	1	3584.260567	3584.260567	0.932501862	0.932501862	0	0	1	5195.121929	3.274232554	2761641.932	21107	0.0096163834	0.865107287	0.579869093
475	4	1	4:1	9332	235	3447.300511	1523.952989	451.0898022	2184884.498	13767.41405	9297.380842	1551.972982	0.1669258266	235244.7581	217612.4443	5773.812953	51138924.411	3975	535.2610772	437.769	3434.322	406.1441469	0	0		0		0	0	0	4785.304893	2.814636828	2829653.002	5913	0.0026962818	0.865244297	0.557668147
476	1	1	1:1	9258	235	4131.855828	1611.63273	525.9411133	2153570.368	14314.06936	9164.129227	1670.656973	0.1823039518	232655.9459	217604.4088	5590.926114	51137036.068	3974	529.3620229	399.6295	4131.856	435.9670459	2	7617.352892	3808.676446	2.069257233	1.0346286165	0	2	0	4812.089517	2.987071832	2860967.132	3074	0.0014129241	0.857946977	0.566224818
13	10	2	10:2	4471	470	2071.330173	1077.186008	289.3051955	2171459.89	7566.114737	4620.127426	754.6473604	0.1633390794	116481.3248	108815.3644	2613.688532	51143221.268	3741	520.7646127	458.213	2041.842	306.6305703	0	0		0		0	0	0	7693.409989	6.31804161	2843077.61	220958	0.1051494977	0.818839675	0.6920882
14	7	2	7:2	4653	470	2681.950547	1149.134663	381.1326009	2140781.177	8985.481476	4554.853569	1068.271498	0.2345347621	118089.6464	108804.5026	3240.865926	51138116.222	3743	526.8152642	435.418	2663.404	367.9954806	0	0		0		0	0	0	5570.127243	4.0209733	2873756.323	15061	0.0068868861	0.861224948	0.595035814
15	4	2	4:2	4577	470	3334.772095	1203.396238	459.9461344	2174614.284	8874.458488	4626.838903	1115.034891	0.2409928062	120931.1721	108806.1178	3394.182658	51138875.366	3743	541.4059853	443.722	3318.706	392.5587306	1	3308.132644	3308.132644	1.036715108	1.036715108	0	0	1	5957.755505	4.480446593	2839923.216	3788	0.0017608858	0.847199662	0.594446728
16	1	2	1:2	4519	470	3437.694747	1261.449648	503.5506665	2122002.9	8132.947184	4514.899786	1070.334108	0.2370670798	121934.874	108817.2982	4222.863518	51144130.154	3744	528.5399268	412.3865	3420.576	412.8030002	3	11558.2716	3852.7572	3.392861106	1.130953702	0	3	0	5759.785181	4.135371927	2892534.6	2311	0.0010880773	0.834931152	0.614809857
29	10	2	10:2	4479	470	2283.281306	1106.965469	329.0881977	2202577.871	8414.913364	4686.335895	826.3184456	0.1763250574	117450.872	108810.5139	2622.999053	51140941.533	3745	549.7393308	483.507	2246.183	328.731383	0	0		0		0	0	0	7326.585612	5.743930227	2811959.629	232865	0.1106178716	0.820317103	0.691302705
30	7	2	7:2	4642	470	2522.511273	1095.15133	368.8929327	2181614	8503.021326	4641.731914	975.118356	0.2100764055	120012.5033	108812.1285	3340.60901	51141700.395	3744	535.9857594	465.247	2486.043	334.9280004	0	0		0		0	0	0	5780.833911	4.250445298	2832923.5	13917	0.0063788536	0.859552281	0.586510876
31	4	2	4:2	4608	470	2974.064997	1197.474046	416.3571416	2204679.857	8366.462792	4690.808207	1090.24097	0.2324207092	119931.8756	108810.515	3664.583369	51140942.05	3746	539.0486188	430.869	2940.427	392.5955627	0	0		0		0	0	0	5550.387534	4.135629724	2809857.643	4093	0.0018898678	0.85306218	0.580235649
32	1	2	1:2	4555	470	3458.439538	1341.543834	496.2221478	2177904.567	9343.082951	4633.839504	1094.162382	0.2361243589	120986.5737	108806.6078	3978.789814	51139105.666	3738	551.3542616	432.22	3447.887	433.8317994	0	0		0		0	0	0	5660.408031	4.480426416	2836632.933	2216	0.0010351029	0.842654346	0.598675447
45	10	2	10:2	4482	470	2257.5742	994.4580647	290.4581051	2310844.896	8156.961057	4916.691267	821.4857333	0.1670810081	118807.8261	108810.0983	3020.309705	51140746.201	3744	534.3950711	481.435	2208.287	276.0134137	0	0		0		0	0	0	7119.499556	5.514194083	2703692.604	225395	0.1069977309	0.820499022	0.688141947
46	7	2	7:2	4672	470	3105.708376	1151.654275	354.9221932	2239406.213	9156.491941	4764.69407	994.7892962	0.2087834563	117550.875	108811.8645	3022.376387	51141576.315	3743	545.366809	468.99	3077.327	359.6037265	0	0		0		0	0	0	5734.786006	4.250455612	2775131.287	14178	0.0064567546	0.864859907	0.580691046
47	4	2	4:2	4546	470	2940.326813	1224.603281	448.1247408	2146566.28	9936.395298	4567.162298	1105.043888	0.2419541536	120519.9586	108801.3761	3405.851455	51136646.767	3741	532.6701591	434.741	2921.794	394.4015931	0	0		0		0	0	0	5361.425	3.791312342	2867971.22	4809	0.0022507512	0.841446372	0.601934552
48	1	2	1:2	4562	470	3975.951996	1228.183487	474.2237773	2170472.043	8061.906597	4618.025623	1135.458737	0.2458753653	120700.9266	108810.7628	3714.393432	51141058.516	3745	539.7518526	429.732	3947.408	405.770423	2	7225.832205	3612.9161025	2.051911494	1.025955747	0	1	1	5710.828065	4.250498647	2844065.457	2791	0.0013016874	0.844588855	0.59471034
61	10	2	10:2	4453	470	1981.556737	975.0057564	280.0092853	2183081.108	7380.965489	4644.853421	854.4751116	0.1839616957	116554.5941	108816.6119	2733.686328	51143807.593	3745	545.6450798	506.303	1931.234	272.8754985	0	0		0		0	0	0	7279.989844	5.628736179	2831456.392	219892	0.1050651963	0.815851329	0.683012301
62	7	2	7:2	4683	470	2800.089737	1117.338595	373.8465997	2168693.554	8679.740517	4614.241605	984.5700475	0.2133763534	120195.8537	108803.2794	3405.827695	51137541.318	3743	521.4805426	422.399	2780.256	348.7494311	0	0		0		0	0	0	5985.752835	4.480563479	2845843.946	14113	0.0064120563	0.866499844	0.586525774
63	4	2	4:2	4579	470	2748.680054	1244.05127	393.8078599	2200026.807	7912.840765	4680.9081	1058.083679	0.2260423953	117828.4132	108818.4509	3339.133143	51144671.923	3742	560.0603496	457.755	2718.216	398.9988248	0	0		0		0	0	0	5768.563211	4.020457893	2814510.693	4745	0.0022047925	0.847785762	0.587913658
64	1	2	1:2	4607	470	3278.461462	1299.713114	538.8751558	2160625.462	8289.86124	4597.07545	1162.439249	0.252864949	120502.2576	108808.6145	3754.117436	51140048.815	3752	532.5643617	404.36	3258.609	434.4702938	1	3631.51511	3631.51511	1.002391232	1.002391232	0	0	1	5509.206695	3.676179516	2853912.038	2339	0.0010802248	0.852752004	0.580078615
77	10	2	10:2	4448	470	2861.722089	1119.367335	337.9468604	2265606.297	7420.215229	4820.43893	860.7423921	0.1785609992	117457.2966	108806.6193	2935.412832	51139111.071	3741	553.7439698	493.155	2850.558	345.1935238	0	0		0		0	0	0	7116.22212	5.744135826	2748931.203	222461	0.1064121575	0.814437839	0.699829525
78	7	2	7:2	4647	470	3236.667014	1232.067964	405.7066466	2239565.022	8900.658553	4765.031962	1040.976382	0.2184615739	123707.941	108805.5148	3486.725439	51138591.956	3741	554.9443625	455.278	3215.718	395.1775171	1	3332.13624	3332.13624	1.098002589	1.098002589	0	1	0	5842.325499	4.365587544	2774972.478	13395	0.006132989	0.860051988	0.599679404
79	4	2	4:2	4631	470	3757.799635	1195.828627	469.488234	2165048.637	9980.562802	4606.486461	1140.025114	0.2474825713	121378.2471	108813.6282	3639.928627	51142405.254	3743	538.276758	453.883	3735.95	393.4045284	0	0		0		0	0	0	5419.959649	3.676010135	2849488.863	3982	0.001829484	0.857804639	0.574439877
80	1	2	1:2	4584	470	3360.754198	1237.253872	499.1269768	2181476.805	9002.185034	4641.44001	1196.309388	0.2577453087	120702.2206	108801.0522	3890.005401	51136494.534	3744	537.1529223	429.584	3344.93	404.5802517	0	0		0		0	0	0	5304.999101	3.446657843	2833060.695	2278	0.0010573317	0.847777769	0.585617112
93	10	2	10:2	4445	470	2531.254512	1038.274669	281.8702054	2214421.626	8019.812207	4711.535375	793.139382	0.1683398975	116320.3799	108812.4577	2833.910749	51141855.119	3739	538.1567387	485.476	2498.693	307.0673219	0	0		0		0	0	0	7433.055349	5.973580724	2800115.874	230464	0.1103147213	0.81433432	0.701577105
94	7	2	7:2	4567	470	3793.524661	1246.479414	453.9373417	2084368.276	7506.545842	4434.82612	964.2932379	0.2174365379	118341.6915	108811.6074	3362.510904	51141455.478	3744	523.9281466	419.653	3780.454	397.9135423	1	4083.540786	4083.540786	1.053660843	1.053660843	0	1	0	5839.89467	4.480220554	2930169.224	14825	0.0069066243	0.845060018	0.619625207
95	4	2	4:2	4554	470	3707.327215	1214.401928	436.7784898	2165087.666	8470.764324	4606.569503	1107.128491	0.240336869	118837.0955	108810.7574	3390.169357	51141055.978	3748	537.3930937	428.178	3676.95	391.8395776	1	3974.182067	3974.182067	1.144906997	1.144906997	0	1	0	5910.518118	4.480255553	2849449.834	4148	0.0019379736	0.843002961	0.592052836
96	1	2	1:2	4610	470	3093.316405	1244.061908	459.3780898	2185910.74	8222.058818	4650.873915	1106.802479	0.2379773133	121119.4874	108805.4629	3805.02599	51138567.563	3744	544.584379	438.0015	3067.571	404.362835	0	0		0		0	0	0	5287.369393	3.446518124	2828626.76	2639	0.0012179813	0.853600706	0.569683815
109	10	2	10:2	4446	470	1880.172002	1022.142208	265.8670581	2185381.881	7111.131709	4649.748683	784.4287303	0.1687034685	117276.2434	108803.5656	2772.546445	51137675.832	3737	553.3165237	513.139	1828.452	284.0429422	0	0		0		0	0	0	7611.030285	6.433612689	2829155.619	221804	0.106145615	0.814180564	0.700513579
110	7	2	7:2	4681	470	2668.451935	1113.140672	359.7183116	2116029.159	7903.044336	4502.1897	903.701754	0.2007249392	122336.5394	108804.0068	3700.291124	51137883.196	3739	514.9985785	431.183	2628.108	352.1419099	0	0		0		0	0	0	5799.745951	4.020991625	2898508.341	14755	0.0067066048	0.866275299	0.588331529
111	4	2	4:2	4571	470	3402.443945	1221.054125	456.7131771	2083662.531	8414.317296	4433.324535	1027.946607	0.2318681159	119474.1012	108808.4231	3519.277602	51139958.857	3742	514.837899	411.969	3385.088	396.5187776	0	0		0		0	0	0	5640.534908	3.905947609	2930874.969	4579	0.0021313833	0.846355526	0.590909258
112	1	2	1:2	4616	470	3306.426366	1222.455289	469.9296992	2206999.599	9571.870236	4695.743828	1115.985521	0.2376589443	120843.1579	108817.9204	3819.532138	51144422.588	3737	534.2593621	416.623	3301.065	402.3033746	2	7742.957734	3871.478867	2.001886574	1.000943287	0	1	1	5607.555363	3.67586514	2807537.901	2034	0.0009375346	0.853628108	0.584059861
125	10	2	10:2	4459	470	1976.127547	1015.476165	264.6420723	2180523.201	7547.303978	4639.411066	776.7647966	0.167427457	118070.239	108817.4934	2658.334063	51144221.898	3742	537.6900267	490.548	1947.196	288.0720339	0	0		0		0	0	0	7214.958686	6.203046762	2834014.299	222402	0.1061214947	0.816650555	0.697486848
126	7	2	7:2	4691	470	3091.340192	1104.57723	328.9496619	2213957.345	7666.035846	4710.547544	919.2580179	0.1951488674	118968.4923	108824.6494	3432.080472	51147585.218	3740	535.1083334	453.741	3058.423	336.660388	0	0		0		0	0	0	5875.994563	4.364819942	2800580.155	14631	0.0066360663	0.867597449	0.610898334
127	4	2	4:2	4606	470	3747.153526	1177.905979	437.944205	2189491.884	8438.894744	4658.49337	1041.84699	0.2236446223	121185.6665	108803.8162	3714.907447	51137793.614	3742	528.7326521	441.886	3730.397	372.1336723	1	3527.662206	3527.662206	1.058717819	1.058717819	0	0	1	5443.848288	3.906112993	2825045.616	4166	0.0019244094	0.852863515	0.583941692
128	1	2	1:2	4607	470	3297.362529	1271.303181	509.5106088	2171873.413	8841.950247	4621.007262	1164.459738	0.2519926224	117589.9377	108807.5457	3708.474603	51139546.479	3746	535.7282333	417.116	3283.303	420.3586224	0	0		0		0	0	0	5583.196145	3.905979105	2842664.087	2089	0.0009647668	0.852607001	0.57980783
141	10	2	10:2	4497	470	2916.91165	1189.327781	340.4234257	2270170.126	7781.33767	4830.149203	832.2513356	0.1723034425	118354.0267	108815.8004	3123.762617	51143426.188	3740	554.4305046	455.615	2872.45	360.0319309	0	0		0		0	0	0	7051.735224	5.284159083	2744367.374	230186	0.1089075932	0.823380805	0.690119765
142	7	2	7:2	4608	470	2982.158765	1090.352605	364.7845342	2145207.362	8763.529436	4564.270982	1011.542487	0.2216219175	119723.5197	108803.7824	3164.684191	51137777.728	3741	537.1105817	457.46	2954.986	340.370741	0	0		0		0	0	0	5830.388673	4.710314191	2869330.138	15243	0.007038176	0.852696438	0.614959096
143	4	2	4:2	4597	470	2758.525768	1161.175343	418.9152546	2189397.587	7890.33857	4658.292739	1059.879741	0.2275253618	117996.2392	108808.6373	3564.025057	51140059.531	3743	532.7347093	445.063	2758.526	375.9055258	0	0		0		0	0	0	5530.382549	3.905939919	2825139.913	4234	0.0019596499	0.850523303	0.585732929
144	1	2	1:2	4512	470	4506.22133	1271.663326	593.3796445	2136852.646	9389.650602	4546.494991	1238.489187	0.2724052681	120000.5903	108816.2602	3820.368975	51143642.294	3743	529.6810537	417.424	4497.986	431.6033341	4	14952.09004	3738.02251	4.418849285	1.1047123213	1	1	2	6091.536097	4.709774065	2877684.854	2398	0.0011307907	0.834841715	0.59996634
157	10	2	10:2	4466	470	2513.338939	1050.263795	354.2545575	2162669.799	8135.283812	4601.425105	858.9795535	0.186676852	117195.9495	108815.3771	2668.474854	51143227.237	3742	520.4221868	456.1515	2451.145	310.5508675	0	0		0		0	0	0	7656.186046	6.432914344	2851867.701	224435	0.1069237073	0.817531608	0.697102568
158	7	2	7:2	4672	470	3111.945262	1243.868222	462.0489751	2222338.983	8792.939144	4728.380814	1085.881175	0.2296518021	118988.1329	108816.2723	3774.340383	51143647.981	3742	524.5605195	408.6875	3111.945	405.0166397	2	7702.858136	3851.429068	2.268551753	1.1342758765	0	2	0	5562.936645	4.020538386	2792198.517	14511	0.006608405	0.864858765	0.586563932
159	4	2	4:2	4598	470	3895.089349	1228.801171	467.7055811	2170871.415	10012.03595	4618.875352	1126.488046	0.2438879511	119221.4898	108807.0296	3508.527152	51139303.912	3740	548.2632564	459.093	3888.443	399.8488839	1	3877.666491	3877.666491	1.06325462	1.06325462	0	0	1	5363.598841	3.676233064	2843666.085	3624	0.0016769548	0.851316821	0.586496112
160	1	2	1:2	4518	470	3677.571871	1205.895242	482.9277888	2170326.146	9588.488759	4617.715205	1235.425488	0.2675404249	119228.4704	108814.529	4023.711626	51142828.63	3743	539.7809046	435.27	3663.304	402.775505	2	7272.926549	3636.4632745	2.08905193	1.044525965	0	1	1	5735.300847	4.020602798	2844211.354	2143	0.001009202	0.836652915	0.597980847
173	10	2	10:2	4465	470	3311.693781	1111.106258	362.7714813	2334123.474	7820.196661	4966.220158	828.5865435	0.1668445049	116193.2601	108808.0417	2705.862338	51139779.599	3738	554.9134203	501.9235	3249.87	317.4045654	1	3786.927964	3786.927964	0.977982612	0.977982612	0	0	1	7450.620921	6.203585593	2680414.026	222667	0.1061051679	0.818132169	0.694300825
174	7	2	7:2	4631	470	3040.830318	1134.738861	384.4552668	2164334.225	7941.554239	4604.966437	1015.559028	0.2205355982	119812.99	108813.3521	3547.743441	51142275.487	3742	534.3617504	456.586	3030.92	373.8988479	0	0		0		0	0	0	5786.713516	4.250397501	2850203.275	12896	0.0059249186	0.856890095	0.607694841
175	4	2	4:2	4658	470	3028.433932	1188.519585	463.1722134	2148760.929	8620.427795	4571.831763	1112.341559	0.2433032571	121060.5377	108802.6082	3709.56502	51137225.854	3741	535.1164665	436.58	2992.172	388.2617688	1	2639.590419	2639.590419	1.063081899	1.063081899	0	1	0	5276.120965	3.446608552	2865776.571	4915	0.0022450508	0.862464511	0.580352034
176	1	2	1:2	4573	470	2853.733955	1254.092032	465.7813336	2127469.835	8795.471997	4526.531564	1114.976056	0.246320177	118304.0597	108812.066	3799.049759	51141671.02	3745	525.8676633	406.277	2853.734	414.6732146	1	3327.94733	3327.94733	1.007536068	1.007536068	0	0	1	5368.709355	3.446308977	2887067.665	1820	0.0008467834	0.846130601	0.590342615
189	10	2	10:2	4481	470	2082.634347	1018.95026	263.9487453	2241281.163	7860.575421	4768.683326	850.962142	0.1784480293	116456.6302	108801.0915	2723.895295	51136513.005	3742	550.9837528	496.574	2033.227	291.7292535	0	0		0		0	0	0	7501.429798	6.318870433	2773256.337	225112	0.1068872355	0.820605966	0.69862115
190	7	2	7:2	4674	470	3619.671717	1206.479159	464.6271716	2151580.595	8443.278131	4577.831054	1010.774233	0.2207976269	121653.1833	108809.4796	3569.393003	51140455.412	3741	521.8751406	418.488	3593.892	385.3698118	1	3553.864147	3553.864147	0.994595751	0.994595751	0	0	1	5548.467951	4.02078938	2862956.905	12902	0.0058731416	0.865100436	0.588351504
191	4	2	4:2	4618	470	3160.858647	1268.00816	466.4313621	2160649.924	9025.585347	4597.127497	1050.609847	0.228536156	125058.5141	108814.1883	3614.679713	51142668.501	3740	542.1654931	422.952	3152.107	408.4065897	0	0		0		0	0	0	5612.925847	4.020615387	2853887.576	4833	0.0022267169	0.854533518	0.590122748
192	1	2	1:2	4603	470	4435.948676	1280.93831	620.7331621	2210809.43	9345.108396	4703.849851	1300.004321	0.2763702844	120265.9347	108805.0026	4163.826001	51138351.222	3741	543.5613595	427.413	4397.339	440.8915907	5	19189.16403	3837.832806	5.455913857	1.0911827714	1	4	0	5626.237421	3.676301552	2803728.07	2484	0.0011481874	0.851898354	0.58186716
205	10	2	10:2	4518	470	2096.873327	1005.177039	281.0302577	2236383.449	7587.125942	4758.262658	811.1707018	0.1704762347	118436.6669	108818.8735	2523.026793	51144870.545	3741	528.7694365	485.342	2077.218	290.8736953	0	0		0		0	0	0	7310.870519	6.202968092	2778154.051	229622	0.1081357784	0.827156199	0.693945412
206	7	2	7:2	4559	470	2869.187143	1174.842193	372.8280431	2142167.256	7843.687437	4557.802673	999.4683561	0.219287325	120851.7843	108811.3639	3502.306666	51141341.033	3746	526.2860977	433.037	2836.005	373.6011857	0	0		0		0	0	0	5699.431935	4.365352873	2872370.244	13652	0.0063713114	0.843847477	0.604005614
207	4	2	4:2	4606	470	3224.671105	1271.846703	503.9985567	2172221.7	9593.096334	4621.748298	1098.695529	0.2377229261	119177.2388	108812.2524	3853.249265	51141758.628	3745	522.0872457	402.601	3224.671	422.4009371	0	0		0		0	0	0	5699.413071	4.250440459	2842315.8	4313	0.0019923134	0.852247349	0.592132017
208	1	2	1:2	4516	470	3333.174252	1331.167048	516.1512935	2171415.54	8679.666475	4620.033064	1138.867295	0.2465063083	119310.9256	108812.414	4142.388571	51141834.58	3746	542.173914	407.6305	3317.441	439.6820046	1	3452.974914	3452.974914	1.119777174	1.119777174	0	1	0	5610.943707	4.02068095	2843121.96	2241	0.0010558204	0.834777396	0.605632544
221	10	2	10:2	4447	470	1937.741403	963.7979867	251.5374568	2172423.08	7626.851491	4622.176766	852.1092516	0.1843523722	117458.3359	108805.7649	2592.270888	51138709.503	3741	544.0212419	507.471	1882.293	267.3359562	0	0		0		0	0	0	7518.526889	5.859064551	2842114.42	223333	0.1068532934	0.8140995	0.692617355
222	7	2	7:2	4643	470	2688.970111	1108.65949	358.055305	2147094.071	8512.280184	4568.285257	931.6630702	0.2039415268	119486.0212	108806.5925	3403.405298	51139098.475	3738	532.0499901	449.5185	2653.041	344.7746343	0	0		0		0	0	0	6233.122144	4.480427046	2867443.429	14765	0.0067660766	0.859109662	0.598927717
223	4	2	4:2	4636	470	2938.021913	1181.939367	410.2718808	2208377.831	9176.574629	4698.676237	1079.024483	0.229644357	117379.1441	108809.2993	3318.649643	51140370.671	3740	540.8283281	451.267	2908.613	381.5242764	0	0		0		0	0	0	5337.617889	3.676156381	2806159.669	4008	0.0018394434	0.857787512	0.574151671
224	1	2	1:2	4620	470	3682.57714	1241.060138	452.908071	2216226.414	8919.683076	4715.375349	1078.784114	0.2287801149	119450.0433	108806.5996	3780.998789	51139101.812	3744	551.4237337	453.6675	3648.538	404.2708792	1	3703.152538	3703.152538	1.147640415	1.147640415	0	1	0	5607.680134	3.906013069	2798311.086	2907	0.0013387676	0.855047687	0.580007278
237	10	2	10:2	4460	470	2688.25206	1109.14196	358.6927285	2184010.753	7360.746039	4646.83139	802.2944649	0.1726540943	119049.7205	108816.8367	2665.365035	51143913.249	3745	542.8040764	476.512	2656.945	327.0299001	0	0		0		0	0	0	7616.039787	6.317956125	2830526.747	222502	0.106145406	0.816387572	0.698075201
238	7	2	7:2	4641	470	4387.027744	1211.404846	424.4847251	2217140.424	8158.32315	4717.320052	976.7432006	0.2070546814	121711.7149	108804.7738	3657.489607	51138243.686	3742	534.9264313	439.04	4374.736	387.4583767	2	7555.34897	3777.674485	2.153189112	1.076594556	0	1	1	5758.084395	4.250732608	2797397.076	13402	0.006144127	0.858919369	0.589614384
239	4	2	4:2	4626	470	3050.059121	1128.009014	391.929717	2203602.192	11177.62292	4688.515301	1067.487882	0.2276814329	121769.2635	108828.1686	3476.593071	51149239.242	3745	537.387157	458.419	3037.926	361.7234788	0	0		0		0	0	0	5503.001368	3.905238925	2810935.308	3314	0.0015242248	0.856327211	0.576536361
240	1	2	1:2	4556	470	5175.119501	1227.863151	580.6339423	2132811.009	10326.40875	4537.895765	1252.799449	0.2760749726	122217.2662	108805.225	3818.233967	51138455.75	3740	523.1650663	412.8195	5175.12	422.8881063	6	23391.27535	3898.5458917	6.150800169	1.0251333615	3	3	0	5658.366743	4.020946606	2881726.491	1995	0.0009316683	0.842788692	0.596718723
253	10	2	10:2	4454	470	2408.05352	1049.186434	306.9993426	2195723.941	7129.645048	4671.753065	802.7534866	0.171831318	120550.4488	108816.4049	2908.909293	51143710.303	3740	545.7340944	497.4285	2353.087	305.927707	0	0		0		0	0	0	7308.747141	6.088236428	2818813.559	225956	0.1079383581	0.815696811	0.696415093
254	7	2	7:2	4725	470	3255.536854	1143.246837	431.6628285	2289759.564	9575.683417	4871.82886	1082.04062	0.2221015251	118555.6075	108813.8309	3219.993756	51142500.523	3740	524.8567901	431.1035	3226.074	364.3533427	0	0		0		0	0	0	5901.086654	4.135503699	2724777.936	14036	0.0063203873	0.874133981	0.583480995
255	4	2	4:2	4571	470	3222.128258	1259.361669	489.1979086	2201754.772	8971.130905	4684.584621	1085.196722	0.2316527099	118474.3117	108812.6893	3503.281535	51141963.971	3742	536.7125612	426.3175	3198.106	412.7780065	0	0		0		0	0	0	5809.923442	4.135547086	2812782.728	4358	0.0020285146	0.846334975	0.590909067
256	1	2	1:2	4532	470	4568.681483	1268.343875	575.2839206	2127518.529	10769.46909	4526.635168	1209.215006	0.2671333035	118585.8123	108814.4623	3752.935273	51142797.281	3736	530.6637586	419.663	4556.577	430.7852301	4	15924.08876	3981.02219	4.032110606	1.0080276515	0	4	0	5616.608309	4.250354137	2887018.971	2599	0.0012201649	0.839003402	0.596599796
269	10	2	10:2	4436	470	2406.516088	1071.279956	328.4895239	2193617.637	7114.955256	4667.271568	776.6351312	0.1664002447	116310.1069	108822.9706	2637.94631	51146796.182	3741	518.3028901	446.556	2358.792	309.9394098	0	0		0		0	0	0	7425.713807	6.087869099	2820919.863	229147	0.1099068549	0.812425691	0.703962412
270	7	2	7:2	4615	470	2940.343275	1180.756997	400.1567347	2159581.062	8862.943734	4594.853324	988.2252944	0.2150722177	119501.8669	108812.5101	3358.274619	51141879.747	3740	551.2099123	470.1725	2908.156	370.4918966	1	3589.512998	3589.512998	1.011344458	1.011344458	0	0	1	5834.38586	4.365306891	2854956.438	13852	0.0063862059	0.85411145	0.596993079
271	4	2	4:2	4597	470	3961.201324	1173.672296	443.0303019	2146010.463	9091.151989	4565.979709	1086.518537	0.2379595632	121085.2772	108801.5163	3569.343446	51136712.661	3739	535.7294852	447.705	3954.487	376.794659	2	7684.37707	3842.188535	2.157860216	1.078930108	0	1	1	5534.030916	3.906195562	2868527.037	4380	0.002027224	0.851153931	0.589453746
272	1	2	1:2	4543	470	3041.886053	1219.446054	476.0013023	2159691.211	8511.627279	4595.087684	1090.145073	0.2372414082	120187.8258	108801.9107	4183.779531	51136898.029	3743	532.36526	421.289	3034.763	397.6715427	0	0		0		0	0	0	5282.733109	3.676406026	2854846.289	1810	0.0008476918	0.840511277	0.597232204
285	10	2	10:2	4455	470	2421.090298	996.4200742	289.067017	2186248.024	8456.087047	4651.59154	825.3299029	0.1774295735	115904.2409	108827.435	2452.062908	51148894.45	3740	523.8684452	474.2315	2374.605	283.5979032	0	0		0		0	0	0	7369.401346	6.317340842	2828289.476	230014	0.1098521862	0.815979205	0.693125455
286	7	2	7:2	4710	470	2645.518342	1085.461784	410.4778634	2074001.801	7300.160707	4412.769789	996.1574282	0.2257442549	122177.4938	108817.0744	3354.095259	51144024.968	3749	504.727231	422.167	2628.703	342.5600393	0	0		0		0	0	0	5628.272436	4.020508754	2940535.699	13930	0.0062926322	0.871502622	0.588958876
287	4	2	4:2	4575	470	3236.032903	1183.251187	413.487456	2151339.64	8098.874077	4577.318383	1053.714697	0.2302034966	121658.2319	108809.5431	3624.723914	51140485.257	3744	535.2486966	446.2445	3209.169	377.589681	1	3743.906444	3743.906444	1.052175448	1.052175448	0	1	0	6008.882354	4.250546294	2863197.86	4532	0.0021076619	0.84654049	0.592572231
288	1	2	1:2	4552	470	3950.726465	1268.166323	494.5647596	2213563.614	9826.050768	4709.709817	1103.482064	0.2342993745	121367.5356	108811.2546	3766.934561	51141289.662	3737	538.5030709	432.429	3931.306	414.9025436	1	3376.084581	3376.084581	1.075967132	1.075967132	0	1	0	5622.110876	4.020723789	2800973.886	1727	0.0008072206	0.841820105	0.597811646
301	10	2	10:2	4451	470	2807.011346	1110.704505	369.219113	2194772.245	7551.542338	4669.728181	824.2077264	0.1765001504	117249.4315	108809.5335	2710.510215	51140480.745	3743	529.9395597	457.534	2782.246	322.7465486	0	0		0		0	0	0	7844.211578	6.203500539	2819765.255	221040	0.105661171	0.815362659	0.692465354
302	7	2	7:2	4641	470	4204.99306	1207.687125	443.6450248	2239188.804	8741.815671	4764.231498	1098.020408	0.2304716739	121575.1368	108805.5901	3353.258457	51138627.347	3743	533.6687972	421.216	4177.608	394.3911394	1	3703.924278	3703.924278	1.095234785	1.095234785	0	0	1	5920.391795	4.135816916	2775348.696	12823	0.0058786854	0.858781979	0.591598186
303	4	2	4:2	4589	470	3280.295181	1302.613172	543.8668726	2193601.248	8708.050583	4667.236697	1114.838675	0.2388648246	123002.1555	108804.1869	3749.59686	51137967.843	3742	539.5728699	421.056	3253.844	428.199092	3	9971.011111	3323.6703703	3.409259575	1.1364198583	0	3	0	5478.931005	3.561443829	2820936.252	3993	0.0018513281	0.849745009	0.585026883
304	1	2	1:2	4535	470	2815.29664	1165.766666	409.4585904	2171865.803	8084.814285	4620.991071	1073.13015	0.232229436	118763.5331	108816.7904	3810.10811	51143891.488	3750	536.9493099	447.3825	2798.137	375.9557243	0	0		0		0	0	0	5536.35192	4.020519247	2842671.697	2821	0.0013235122	0.839092459	0.599982461
317	10	2	10:2	4506	470	2007.98992	988.7249541	247.2216128	2195218.539	7239.167424	4670.677743	776.4907782	0.1662479882	116995.5129	108802.7963	2881.749423	51137314.261	3744	544.0919915	502.223	1970.857	277.0173058	0	0		0		0	0	0	7775.964651	6.088997919	2819318.961	225502	0.1064783598	0.825138723	0.688626542
318	7	2	7:2	4663	470	3165.549895	1054.259527	353.9968544	2120390.294	8235.082855	4511.468711	963.9564889	0.2136679983	120837.0861	108815.0838	3398.247804	51143089.386	3742	513.2266507	443.626	3142.559	326.2215918	0	0		0		0	0	0	5735.75531	4.25032986	2894147.206	15213	0.0069414723	0.862961173	0.593590569
319	4	2	4:2	4632	470	2696.410212	1215.438535	426.5316532	2238974.194	7455.649619	4763.774882	1052.637316	0.220967057	121220.1919	108809.2931	3363.647347	51140367.757	3743	541.9979297	442.389	2675.261	392.6319754	0	0		0		0	0	0	5669.841931	3.905916379	2775563.306	3004	0.0013798552	0.857524529	0.579591963
320	1	2	1:2	4517	470	3149.45191	1253.54788	459.4033011	2157970.954	8979.485155	4591.427561	1123.86655	0.2447749714	120119.1045	108811.5536	3828.915416	51141430.192	3741	549.4337167	438.2	3147.437	411.9110193	1	3244.020337	3244.020337	1.078197597	1.078197597	0	1	0	5908.010099	4.595100277	2856566.546	2428	0.00114367	0.836032182	0.6005064
333	10	2	10:2	4492	470	1814.445128	950.325509	241.5440624	2224073.918	8347.914246	4732.072166	810.6882646	0.1713178151	116521.2261	108802.4228	2706.49912	51137138.716	3738	513.9371846	471.621	1756.331	271.9935616	0	0		0		0	0	0	7550.675423	6.203905965	2790463.582	216558	0.1025738429	0.822481485	0.691816822
334	7	2	7:2	4631	470	2984.859657	1271.462362	432.3312335	2200471.171	8356.307044	4681.853555	1026.700517	0.2192935992	119006.6067	108806.7962	3264.59097	51139194.214	3743	552.5933003	439.77	2976.938	404.3311563	0	0		0		0	0	0	6008.036258	4.365536128	2814066.329	14451	0.0066393454	0.857244799	0.591692756
335	4	2	4:2	4665	470	3815.429849	1205.748733	502.1009323	2184604.578	8298.658992	4648.094848	1075.272672	0.2313362156	122226.879	108806.7923	3702.596537	51139192.381	3742	537.1888672	450.488	3802.971	394.5281565	4	14347.11381	3586.7784525	4.063705674	1.0159264185	0	2	2	5636.832567	3.676241082	2829932.922	3515	0.0016031561	0.863640896	0.575485272
336	1	2	1:2	4554	470	4958.664062	1257.054176	628.5374212	2194208.523	9812.046868	4668.528773	1183.168101	0.2534348953	119745.7849	108818.1557	3754.727857	51144533.179	3745	537.3772104	434.439	4948.135	427.3949688	8	30887.45524	3860.931905	8.014417751	1.0018022189	2	4	2	5624.312458	4.020468801	2820328.977	2344	0.0010951326	0.842881555	0.593841292
349	10	2	10:2	4498	470	1999.630406	1028.609933	314.543892	2148177.727	7039.730298	4570.590907	787.2455215	0.1722415192	115996.4137	108804.2773	2751.894183	51138010.331	3740	501.4203152	430.1945	1936.182	294.7930126	0	0		0		0	0	0	7522.79616	6.088915038	2866359.773	226835	0.1072982791	0.82332524	0.68651817
350	7	2	7:2	4683	470	2926.528004	1235.241742	400.5424941	2254658.391	7796.583024	4797.145513	1021.476231	0.2129341768	119986.6547	108811.4167	3487.659304	51141365.849	3740	549.8081412	442.575	2885.423	390.111354	0	0		0		0	0	0	5558.631544	4.13559545	2759879.109	14141	0.0064247777	0.866862921	0.592886111
351	4	2	4:2	4612	470	4234.893814	1162.659911	432.6030382	2179207.348	7985.881666	4636.611379	1093.084666	0.2357507621	120640.0731	108806.1402	3488.512682	51138885.894	3741	546.0690652	456.402	4223.182	374.5737773	1	3679.626804	3679.626804	1.165794508	1.165794508	0	0	1	5582.62431	3.791146339	2835330.152	3962	0.0018277943	0.854094705	0.583908774
352	1	2	1:2	4590	470	3210.189211	1274.515656	496.8627599	2189432.693	9552.890686	4658.367433	1107.927973	0.2378361065	125056.9224	108814.18	3880.34209	51142664.6	3742	539.2220238	421.557	3168.521	417.3374449	0	0		0		0	0	0	5359.347284	3.561116758	2825104.807	2041	0.00094609	0.849534546	0.581627916
365	10	2	10:2	4435	470	2632.952499	1080.360013	316.529325	2286880.519	8531.218381	4865.703232	812.0318122	0.1668888902	118686.2508	108806.6277	3005.361369	51139115.019	3744	562.5606472	502.4445	2603.554	303.1757706	0	0		0		0	0	0	7294.038433	5.514369968	2727656.981	220794	0.1059243446	0.812423788	0.69735165
366	7	2	7:2	4682	470	4200.45929	1155.76968	499.4524794	2214843.27	10248.03628	4712.43249	1035.5928	0.2197575885	119155.9377	108805.3683	3321.38455	51138523.101	3743	525.2838026	436.374	4160.956	376.4251861	5	18496.16367	3699.232734	5.580066363	1.1160132726	0	2	3	5674.319229	4.365593419	2799694.23	13949	0.0063388986	0.866976716	0.579847435
367	4	2	4:2	4658	470	2727.844694	1145.081845	379.7844631	2152926.772	8514.466677	4580.695259	1040.872751	0.2272302985	118105.4765	108809.5579	3623.162254	51140492.213	3746	538.2547301	451.1525	2690.118	362.363905	0	0		0		0	0	0	5515.493243	3.905906872	2861610.728	4121	0.0018823712	0.861881075	0.588463898
368	1	2	1:2	4515	470	3326.583881	1271.30728	515.16592	2157607.294	8658.95025	4590.653818	1136.346262	0.2475347319	120833.6756	108815.7254	3993.423831	51143390.938	3744	538.1221416	418.7625	3326.584	421.0520291	0	0		0		0	0	0	5595.78764	4.020558594	2856930.206	2312	0.0010895125	0.835685851	0.597625734
381	10	2	10:2	4470	470	2032.882366	979.7800207	270.1396039	2261310.825	7441.699804	4811.299627	796.4044841	0.1655279334	119094.0578	108811.0837	2817.428517	51141209.339	3742	530.0559401	476.861	1992.019	274.4216009	0	0		0		0	0	0	7338.719582	6.08853416	2753226.675	226507	0.1078142701	0.8185824	0.696594563
382	7	2	7:2	4680	470	3060.316876	1155.569076	432.6129011	2190586.069	8995.465449	4660.821423	1013.398597	0.2174291836	118437.0194	108813.3771	3063.00646	51142287.237	3738	531.5968218	439.966	3037.041	363.5081265	0	0		0		0	0	0	5771.196955	4.250396526	2823951.431	13949	0.0063416076	0.866077396	0.592040998
383	4	2	4:2	4613	470	2894.429169	1235.792836	468.1492246	2189696.234	8165.182884	4658.928156	1089.89799	0.2339374967	119042.8757	108813.7245	3448.140259	51142450.515	3738	540.4426803	436.836	2881.517	404.5758792	0	0		0		0	0	0	5662.049466	4.250382957	2824841.266	3548	0.0016364483	0.853621638	0.586795474
384	1	2	1:2	4631	470	3064.006885	1221.843206	456.0635394	2196926.102	10926.8689	4674.310855	1136.35203	0.2431057893	120546.9271	108802.7721	4038.208246	51137302.887	3745	533.5527495	430.466	3046.978	397.633091	1	3701.878131	3701.878131	1.03729667	1.03729667	0	0	1	5115.913905	3.216829805	2817611.398	2437	0.0011196516	0.857497127	0.573254036
397	10	2	10:2	4481	470	2387.352075	1170.460698	406.7741108	2254639.423	7575.622041	4797.105156	886.4904227	0.1847969544	116154.5536	108801.564	2833.487292	51136735.08	3742	544.7151991	460.229	2332.338	343.3708448	0	0		0		0	0	0	7189.763066	6.318842991	2759898.077	220873	0.1048744819	0.82109692	0.690157681
398	7	2	7:2	4587	470	3057.896342	1166.853248	405.0684662	2120694.512	8719.649296	4512.115982	961.4159321	0.2130742951	118106.0323	108801.7067	3291.322096	51136802.149	3740	524.9531503	435.0375	3027.473	367.3125577	0	0		0		0	0	0	6069.190314	4.480628243	2893842.988	12961	0.0060119023	0.848653113	0.608531617
399	4	2	4:2	4655	470	2782.850329	1206.437218	433.2452742	2224158.165	8211.874306	4732.251414	1029.015912	0.2174474308	119868.6799	108807.7628	3445.552465	51139648.516	3741	545.8260088	452.85	2755.469	381.9459419	0	0		0		0	0	0	5714.85788	4.020852822	2790379.335	3849	0.0017592614	0.861820562	0.577742547
400	1	2	1:2	4518	470	3326.169769	1314.35694	499.322782	2170773.022	9503.214802	4618.666003	1232.556074	0.2668640844	122840.5462	108802.6267	4232.639709	51137234.549	3743	544.6218376	418.489	3316.743	442.6685763	1	3871.256405	3871.256405	1.133810169	1.133810169	0	1	0	5772.243242	4.021042628	2843764.478	2389	0.0011250506	0.836030279	0.595308955
413	10	2	10:2	4485	470	2116.213844	1076.295178	306.9776345	2286787.44	8896.848997	4865.505191	889.0021726	0.182715286	117702.8235	108809.6774	3187.215285	51140548.378	3742	549.4430195	485.177	2069.656	316.4300842	0	0		0		0	0	0	7302.551364	5.743974385	2727750.06	226543	0.1074707654	0.821282264	0.696178885
414	7	2	7:2	4609	470	3219.042488	1185.003848	395.2682659	2190424.876	8798.244536	4660.47846	1034.052293	0.2218768527	119058.3234	108808.4367	3278.177778	51139965.249	3747	550.4658527	451.1	3187.691	369.4967131	0	0		0		0	0	0	5911.64685	4.480351108	2824112.624	12613	0.0058225581	0.853103283	0.604472388
415	4	2	4:2	4621	470	3637.444527	1230.626924	462.8139164	2186469.72	8750.072342	4652.063234	1119.727808	0.2406948813	119709.3259	108814.6403	3637.841361	51142880.941	3743	536.7556327	441.346	3622.237	408.1304095	1	3792.36405	3792.36405	1.080216797	1.080216797	0	0	1	5610.083347	4.250347186	2828067.78	4102	0.001888695	0.855492971	0.582084497
416	1	2	1:2	4549	470	2967.181789	1239.631929	455.5908972	2154055.536	9085.174629	4583.096885	1088.390432	0.2374792546	119696.927	108806.7759	4089.347188	51139184.673	3743	535.3386102	418.322	2952.88	404.6822559	0	0		0		0	0	0	5718.596136	4.250654393	2860481.964	2551	0.0011931544	0.841774816	0.593764054
429	10	2	10:2	4462	470	2438.773602	1030.586859	332.4890628	2177835.33	7395.347981	4633.692191	807.5559191	0.1742791463	116576.477	108801.7449	2775.826093	51136820.103	3740	536.8772634	486.4955	2390.894	295.550548	0	0		0		0	0	0	7239.207043	5.974168894	2836702.17	228039	0.1087380909	0.817221431	0.692142236
430	7	2	7:2	4605	470	3228.500142	1160.852106	398.3656692	2153210.549	9417.248478	4581.29904	1022.896639	0.2232765489	119797.0437	108804.1632	3534.372213	51137956.704	3741	539.4290048	447.498	3205.293	370.6537624	1	3543.185001	3543.185001	1.032292976	1.032292976	0	0	1	6037.824495	4.595412392	2861326.951	14819	0.0068468593	0.851976373	0.605597639
431	4	2	4:2	4591	470	3659.613851	1240.080043	486.6126336	2130666.523	7909.303788	4533.333029	1074.648037	0.23705473	119146.5121	108816.9541	3493.988762	51143968.427	3744	534.6298456	421.306	3628.684	400.4361141	1	4046.662171	4046.662171	1.012057655	1.012057655	0	0	1	5971.789402	4.250256808	2883870.977	3896	0.0018055678	0.84914673	0.601369428
432	1	2	1:2	4555	470	3498.211355	1247.077077	486.1946074	2139868.085	8355.416096	4552.910819	1087.28719	0.2388114402	120731.7782	108812.9666	4144.199777	51142094.302	3738	538.3612632	434.8205	3472.62	409.8625609	4	14274.21126	3568.552815	4.304398408	1.076099602	0	4	0	5549.109337	4.135536546	2874669.415	2812	0.001313497	0.842818758	0.594448266
445	10	2	10:2	4481	470	1797.351806	993.2411658	236.118583	2228747.546	7069.416284	4742.016055	800.2548415	0.1687583577	118701.3836	108811.3668	2839.470178	51141342.396	3745	554.904875	518.45	1769.927	273.8740406	0	0		0		0	0	0	7438.255847	5.743885207	2785789.954	225503	0.1070728893	0.820259634	0.696720382
446	7	2	7:2	4642	470	3899.541634	1231.6822	475.2930169	2239253.786	10652.67037	4764.369758	1061.25686	0.222748635	119613.8923	108812.6151	3251.425918	51141929.097	3742	536.1600486	433.968	3883.618	401.6657951	2	8225.548744	4112.774372	2.037063921	1.0185319605	0	1	1	5765.355222	4.250426291	2775283.714	13501	0.0061881801	0.859435442	0.586304727
447	4	2	4:2	4598	470	3083.921151	1240.604991	464.592917	2161510.905	8669.841375	4598.959372	1133.385223	0.2464438433	120981.0255	108806.4919	3863.957548	51139051.193	3738	531.0294264	417.8505	3074.71	408.5798792	1	3152.50173	3152.50173	1.040381522	1.040381522	0	0	1	5264.496291	3.676251234	2853026.595	4322	0.0019999445	0.85099675	0.593653621
448	1	2	1:2	4618	470	4310.223939	1284.084717	601.4738141	2206533.364	9880.260233	4694.751838	1214.255568	0.2586410549	120219.3334	108819.5275	3769.785427	51145177.925	3744	555.4383448	452.7145	4303.778	435.5586082	3	11062.97149	3687.6571633	2.950956745	0.9836522483	1	2	0	5495.25156	3.331203582	2808004.136	2551	0.0011753269	0.854213827	0.582782802
461	10	2	10:2	4453	470	2368.04477	1029.765151	297.0761975	2202315.231	7517.133345	4685.777087	831.504495	0.1774528492	116459.6706	108807.8401	2732.23543	51139684.847	3741	533.5651604	472.037	2314.665	293.9362438	0	0		0		0	0	0	7494.830917	6.318478514	2812222.269	223185	0.1066386037	0.815971593	0.696878345
462	7	2	7:2	4623	470	3411.435676	1193.802987	454.657736	2163178.684	7949.286933	4602.507838	911.1883514	0.197976491	117628.1331	108806.571	3107.918706	51139088.37	3745	516.366529	416.704	3390.623	380.4271454	2	7153.396218	3576.698109	2.134703477	1.0673517385	0	2	0	5719.701722	4.020896864	2851358.816	12283	0.0056530484	0.855411145	0.594848169
463	4	2	4:2	4679	470	3525.781299	1222.791346	454.3758825	2232588.629	9442.274316	4750.188573	1101.816906	0.2319522455	120026.7235	108812.6163	3725.802044	51141929.661	3741	553.1443499	456.313	3489.883	393.2786943	1	3899.348018	3899.348018	1.148386299	1.148386299	0	0	1	5561.142495	3.676044318	2781948.871	4491	0.0020421712	0.866179773	0.571331484
464	1	2	1:2	4536	470	3201.664554	1195.55929	468.5781673	2180624.455	9248.324363	4639.626501	1081.904701	0.2331878872	121159.6978	108808.288	4199.974255	51139895.36	3742	539.0382298	451.5385	3187.791	391.1129836	1	3742.002679	3742.002679	1.184670838	1.184670838	0	1	0	5865.343837	4.365476276	2833913.045	2426	0.0011379414	0.839373711	0.594229012
477	10	2	10:2	4494	470	1943.687518	1015.929318	276.4131422	2257153.781	7625.101944	4802.454854	803.576719	0.1673262411	118197.8189	108804.8567	2811.891297	51138282.649	3365	550.2641917	498.518	1899.138	297.5126394	0	0		0		0	0	0	7151.858367	5.859113457	2757383.719	231011	0.109370887	0.823018869	0.686729991
478	7	2	7:2	4641	470	3062.797941	1216.033835	424.7716169	2221873.971	8315.171694	4727.391428	1034.930442	0.2189220964	118115.2187	108808.5038	3463.659089	51139996.786	3392	539.5976135	438.075	3041.62	402.0173464	0	0		0		0	0	0	6353.051765	4.824990525	2792663.529	12864	0.0058974817	0.859261134	0.59114125
479	4	2	4:2	4605	470	2933.838503	1157.467942	402.1194811	2145237.064	8027.307791	4564.33418	1096.874484	0.2403142366	119079.0002	108806.1586	3455.853752	51138894.542	3566	528.5026038	436.446	2560.638	368.7423089	1	3183.073634	3183.073634	1.031783646	1.031783646	0	1	0	5496.591422	4.020912104	2869300.436	3884	0.0017945342	0.852675506	0.591362472
480	1	2	1:2	4601	470	2840.918616	1218.91277	434.4590539	2202885.197	9475.168269	4686.989781	1097.151147	0.2340843907	121670.2577	108803.2843	3918.969264	51137543.621	3313	567.291444	460.953	2831.691	410.3166744	0	0		0		0	0	0	5376.405833	3.676359613	2811652.303	2358	0.0010904198	0.851219772	0.579734784
