# Supplementary material for: An agent-based model of cattle grazing toxic Geyer's larkspur
Source: PLoS One. 2018 Mar 22;13(3):e0194450. doi: 10.1371/journal.pone.0194450 (PMC5864015; doi:10.1371/journal.pone.0194450)
Supplement: S2 Dataset — (CSV) [file pone.0194450.s003.csv]

obs	run	HCF	AU	Daily
1.0	4.0	10.0	0.25	130.337
2.0	4.0	10.0	0.25	195.532
3.0	4.0	10.0	0.25	342.389
4.0	4.0	10.0	0.25	401.336
5.0	4.0	10.0	0.25	262.301
6.0	4.0	10.0	0.25	101.284
7.0	4.0	10.0	0.25	546.481
8.0	4.0	10.0	0.25	173.278
9.0	4.0	10.0	0.25	176.592
10.0	4.0	10.0	0.25	193.518
11.0	4.0	10.0	0.25	101.408
12.0	4.0	10.0	0.25	365.885
13.0	4.0	10.0	0.25	809.663
14.0	4.0	10.0	0.25	149.975
15.0	4.0	10.0	0.25	256.792
16.0	4.0	10.0	0.25	177.366
17.0	4.0	10.0	0.25	237.286
18.0	4.0	10.0	0.25	139.675
19.0	4.0	10.0	0.25	254.995
20.0	4.0	10.0	0.25	284.774
21.0	4.0	10.0	0.25	143.512
22.0	4.0	10.0	0.25	255.691
23.0	4.0	10.0	0.25	342.497
24.0	4.0	10.0	0.25	310.843
25.0	4.0	10.0	0.25	840.886
26.0	4.0	10.0	0.25	136.634
27.0	4.0	10.0	0.25	204.112
28.0	4.0	10.0	0.25	108.841
29.0	4.0	10.0	0.25	166.181
30.0	4.0	10.0	0.25	323.666
31.0	4.0	10.0	0.25	185.89
32.0	4.0	10.0	0.25	459.969
33.0	4.0	10.0	0.25	311.793
34.0	4.0	10.0	0.25	185.013
35.0	4.0	10.0	0.25	261.135
36.0	4.0	10.0	0.25	691.605
37.0	4.0	10.0	0.25	704.634
38.0	4.0	10.0	0.25	158.066
39.0	4.0	10.0	0.25	181.094
40.0	4.0	10.0	0.25	492.251
41.0	4.0	10.0	0.25	163.804
42.0	4.0	10.0	0.25	264.783
43.0	4.0	10.0	0.25	718.358
44.0	4.0	10.0	0.25	123.937
45.0	4.0	10.0	0.25	134.217
46.0	4.0	10.0	0.25	191.702
47.0	4.0	10.0	0.25	316.41
48.0	4.0	10.0	0.25	188.225
49.0	4.0	10.0	0.25	384.065
50.0	4.0	10.0	0.25	201.987
51.0	4.0	10.0	0.25	498.575
52.0	4.0	10.0	0.25	329.038
53.0	4.0	10.0	0.25	131.312
54.0	4.0	10.0	0.25	373.262
55.0	4.0	10.0	0.25	172.678
56.0	4.0	10.0	0.25	447.632
57.0	4.0	10.0	0.25	329.068
58.0	4.0	10.0	0.25	367.013
59.0	4.0	10.0	0.25	193.302
60.0	4.0	10.0	0.25	270.758
61.0	4.0	10.0	0.25	773.534
62.0	4.0	10.0	0.25	391.464
63.0	4.0	10.0	0.25	139.049
64.0	4.0	10.0	0.25	277.744
65.0	4.0	10.0	0.25	90.623
66.0	4.0	10.0	0.25	266.509
67.0	4.0	10.0	0.25	176.196
68.0	4.0	10.0	0.25	159.687
69.0	4.0	10.0	0.25	173.099
70.0	4.0	10.0	0.25	101.206
71.0	4.0	10.0	0.25	134.206
72.0	4.0	10.0	0.25	212.445
73.0	4.0	10.0	0.25	198.403
74.0	4.0	10.0	0.25	538.859
75.0	4.0	10.0	0.25	284.774
76.0	4.0	10.0	0.25	54.476
77.0	4.0	10.0	0.25	404.869
78.0	4.0	10.0	0.25	454.906
79.0	4.0	10.0	0.25	91.851
80.0	4.0	10.0	0.25	137.408
81.0	4.0	10.0	0.25	168.337
82.0	4.0	10.0	0.25	297.914
83.0	4.0	10.0	0.25	328.326
84.0	4.0	10.0	0.25	575.555
85.0	4.0	10.0	0.25	507.31
86.0	4.0	10.0	0.25	227.802
87.0	4.0	10.0	0.25	135.836
88.0	4.0	10.0	0.25	267.773
89.0	4.0	10.0	0.25	377.814
90.0	4.0	10.0	0.25	555.507
91.0	4.0	10.0	0.25	647.059
92.0	4.0	10.0	0.25	188.35
93.0	4.0	10.0	0.25	340.772
94.0	4.0	10.0	0.25	359.326
95.0	4.0	10.0	0.25	273.36
96.0	4.0	10.0	0.25	910.81
97.0	4.0	10.0	0.25	316.511
98.0	4.0	10.0	0.25	446.746
99.0	4.0	10.0	0.25	473.09
100.0	4.0	10.0	0.25	597.706
101.0	4.0	10.0	0.25	634.129
102.0	4.0	10.0	0.25	130.081
103.0	4.0	10.0	0.25	175.139
104.0	4.0	10.0	0.25	806.451
105.0	4.0	10.0	0.25	497.302
106.0	4.0	10.0	0.25	161.627
107.0	4.0	10.0	0.25	166.215
108.0	4.0	10.0	0.25	68.13
109.0	4.0	10.0	0.25	64.234
110.0	4.0	10.0	0.25	166.957
111.0	4.0	10.0	0.25	623.938
112.0	4.0	10.0	0.25	97.196
113.0	4.0	10.0	0.25	339.922
114.0	4.0	10.0	0.25	235.803
115.0	4.0	10.0	0.25	221.157
116.0	4.0	10.0	0.25	444.399
117.0	4.0	10.0	0.25	180.709
118.0	4.0	10.0	0.25	360.473
119.0	4.0	10.0	0.25	872.913
120.0	4.0	10.0	0.25	256.108
121.0	4.0	10.0	0.25	220.023
122.0	4.0	10.0	0.25	196.196
123.0	4.0	10.0	0.25	403.777
124.0	4.0	10.0	0.25	249.001
125.0	4.0	10.0	0.25	153.595
126.0	4.0	10.0	0.25	565.535
127.0	4.0	10.0	0.25	279.179
128.0	4.0	10.0	0.25	294.294
129.0	4.0	10.0	0.25	144.849
130.0	4.0	10.0	0.25	209.064
131.0	4.0	10.0	0.25	229.093
132.0	4.0	10.0	0.25	443.321
133.0	4.0	10.0	0.25	492.47
134.0	4.0	10.0	0.25	230.691
135.0	4.0	10.0	0.25	261.004
136.0	4.0	10.0	0.25	212.733
137.0	4.0	10.0	0.25	165.286
138.0	4.0	10.0	0.25	333.615
139.0	4.0	10.0	0.25	376.5
140.0	4.0	10.0	0.25	158.733
141.0	4.0	10.0	0.25	291.262
142.0	4.0	10.0	0.25	294.47
143.0	4.0	10.0	0.25	171.194
144.0	4.0	10.0	0.25	234.215
145.0	4.0	10.0	0.25	188.838
146.0	4.0	10.0	0.25	331.34
147.0	4.0	10.0	0.25	406.087
148.0	4.0	10.0	0.25	654.638
149.0	4.0	10.0	0.25	236.39
150.0	4.0	10.0	0.25	280.865
151.0	4.0	10.0	0.25	260.092
152.0	4.0	10.0	0.25	223.28
153.0	4.0	10.0	0.25	503.781
154.0	4.0	10.0	0.25	202.561
155.0	4.0	10.0	0.25	214.512
156.0	4.0	10.0	0.25	146.357
157.0	4.0	10.0	0.25	336.868
158.0	4.0	10.0	0.25	108.573
159.0	4.0	10.0	0.25	397.627
160.0	4.0	10.0	0.25	325.889
161.0	4.0	10.0	0.25	390.59
162.0	4.0	10.0	0.25	178.125
163.0	4.0	10.0	0.25	178.986
164.0	4.0	10.0	0.25	203.456
165.0	4.0	10.0	0.25	294.254
166.0	4.0	10.0	0.25	355.087
167.0	4.0	10.0	0.25	340.345
168.0	4.0	10.0	0.25	437.762
169.0	4.0	10.0	0.25	212.803
170.0	4.0	10.0	0.25	404.162
171.0	4.0	10.0	0.25	225.106
172.0	4.0	10.0	0.25	262.175
173.0	4.0	10.0	0.25	246.941
174.0	4.0	10.0	0.25	269.26
175.0	4.0	10.0	0.25	128.264
176.0	4.0	10.0	0.25	160.6
177.0	4.0	10.0	0.25	100.546
178.0	4.0	10.0	0.25	110.952
179.0	4.0	10.0	0.25	250.312
180.0	4.0	10.0	0.25	54.543
181.0	4.0	10.0	0.25	178.487
182.0	4.0	10.0	0.25	95.587
183.0	4.0	10.0	0.25	136.477
184.0	4.0	10.0	0.25	76.197
185.0	4.0	10.0	0.25	97.037
186.0	4.0	10.0	0.25	85.014
187.0	4.0	10.0	0.25	37.223
188.0	4.0	10.0	0.25	53.232
189.0	4.0	10.0	0.25	46.058
190.0	4.0	10.0	0.25	101.961
191.0	4.0	10.0	0.25	36.033
192.0	4.0	10.0	0.25	74.096
193.0	4.0	10.0	0.25	132.336
194.0	4.0	10.0	0.25	136.792
195.0	4.0	10.0	0.25	59.536
196.0	4.0	10.0	0.25	80.902
197.0	4.0	10.0	0.25	31.151
198.0	4.0	10.0	0.25	66.151
199.0	4.0	10.0	0.25	99.009
200.0	4.0	10.0	0.25	38.017
201.0	4.0	10.0	0.25	57.158
202.0	4.0	10.0	0.25	274.197
203.0	4.0	10.0	0.25	374.318
204.0	4.0	10.0	0.25	67.766
205.0	4.0	10.0	0.25	146.446
206.0	4.0	10.0	0.25	5.897
207.0	4.0	10.0	0.25	84.708
208.0	4.0	10.0	0.25	259.801
209.0	4.0	10.0	0.25	67.787
210.0	4.0	10.0	0.25	94.116
211.0	4.0	10.0	0.25	80.98
212.0	4.0	10.0	0.25	157.397
213.0	4.0	10.0	0.25	122.916
214.0	4.0	10.0	0.25	63.356
215.0	4.0	10.0	0.25	175.859
216.0	4.0	10.0	0.25	127.831
217.0	4.0	10.0	0.25	168.505
218.0	4.0	10.0	0.25	472.582
219.0	4.0	10.0	0.25	154.578
220.0	4.0	10.0	0.25	214.674
221.0	4.0	10.0	0.25	65.485
222.0	4.0	10.0	0.25	66.88
223.0	4.0	10.0	0.25	941.749
224.0	4.0	10.0	0.25	117.123
225.0	4.0	10.0	0.25	62.906
226.0	4.0	10.0	0.25	78.388
227.0	4.0	10.0	0.25	174.154
228.0	4.0	10.0	0.25	25.994
229.0	4.0	10.0	0.25	121.78
230.0	4.0	10.0	0.25	106.21
231.0	4.0	10.0	0.25	30.216
232.0	4.0	10.0	0.25	78.708
233.0	4.0	10.0	0.25	49.515
234.0	4.0	10.0	0.25	210.954
235.0	4.0	10.0	0.25	64.861
236.0	4.0	10.0	0.25	167.886
237.0	4.0	10.0	0.25	120.184
238.0	4.0	10.0	0.25	165.601
239.0	4.0	10.0	0.25	139.573
240.0	4.0	10.0	0.25	78.226
241.0	4.0	10.0	0.25	105.507
242.0	4.0	10.0	0.25	156.102
243.0	4.0	10.0	0.25	148.467
244.0	4.0	10.0	0.25	146.345
245.0	4.0	10.0	0.25	144.96
246.0	4.0	10.0	0.25	94.612
247.0	4.0	10.0	0.25	107.046
248.0	4.0	10.0	0.25	115.849
249.0	4.0	10.0	0.25	129.747
250.0	4.0	10.0	0.25	140.75
251.0	4.0	10.0	0.25	88.643
252.0	4.0	10.0	0.25	148.841
253.0	4.0	10.0	0.25	121.587
254.0	4.0	10.0	0.25	146.304
255.0	4.0	10.0	0.25	47.946
256.0	4.0	10.0	0.25	87.277
257.0	4.0	10.0	0.25	170.704
258.0	4.0	10.0	0.25	153.661
259.0	4.0	10.0	0.25	143.626
260.0	4.0	10.0	0.25	200.63
261.0	4.0	10.0	0.25	115.281
262.0	4.0	10.0	0.25	123.373
263.0	4.0	10.0	0.25	200.907
264.0	4.0	10.0	0.25	40.844
265.0	4.0	10.0	0.25	172.149
266.0	4.0	10.0	0.25	202.008
267.0	4.0	10.0	0.25	135.379
268.0	4.0	10.0	0.25	103.342
269.0	4.0	10.0	0.25	52.193
270.0	4.0	10.0	0.25	158.914
271.0	4.0	10.0	0.25	65.7
272.0	4.0	10.0	0.25	321.211
273.0	4.0	10.0	0.25	123.64
274.0	4.0	10.0	0.25	166.64
275.0	4.0	10.0	0.25	267.582
276.0	4.0	10.0	0.25	124.658
277.0	4.0	10.0	0.25	401.15
278.0	4.0	10.0	0.25	88.35
279.0	4.0	10.0	0.25	178.262
280.0	4.0	10.0	0.25	140.852
281.0	4.0	10.0	0.25	130.857
282.0	4.0	10.0	0.25	119.452
283.0	4.0	10.0	0.25	198.38
284.0	4.0	10.0	0.25	65.051
285.0	4.0	10.0	0.25	137.421
286.0	4.0	10.0	0.25	177.333
287.0	4.0	10.0	0.25	186.593
288.0	4.0	10.0	0.25	101.703
289.0	4.0	10.0	0.25	60.371
290.0	4.0	10.0	0.25	163.323
291.0	4.0	10.0	0.25	174.244
292.0	4.0	10.0	0.25	202.129
293.0	4.0	10.0	0.25	356.52
294.0	4.0	10.0	0.25	173.056
295.0	4.0	10.0	0.25	126.695
296.0	4.0	10.0	0.25	160.934
297.0	4.0	10.0	0.25	53.209
298.0	4.0	10.0	0.25	124.563
299.0	4.0	10.0	0.25	115.88
300.0	4.0	10.0	0.25	241.613
301.0	4.0	10.0	0.25	219.609
302.0	4.0	10.0	0.25	245.956
303.0	4.0	10.0	0.25	469.349
304.0	4.0	10.0	0.25	77.837
305.0	4.0	10.0	0.25	155.3
306.0	4.0	10.0	0.25	153.81
307.0	4.0	10.0	0.25	198.822
308.0	4.0	10.0	0.25	260.741
309.0	4.0	10.0	0.25	60.114
310.0	4.0	10.0	0.25	95.768
311.0	4.0	10.0	0.25	164.92
312.0	4.0	10.0	0.25	81.063
313.0	4.0	10.0	0.25	60.222
314.0	4.0	10.0	0.25	498.905
315.0	4.0	10.0	0.25	144.701
316.0	4.0	10.0	0.25	98.226
317.0	4.0	10.0	0.25	116.599
318.0	4.0	10.0	0.25	279.87
319.0	4.0	10.0	0.25	24.17
320.0	4.0	10.0	0.25	136.142
321.0	4.0	10.0	0.25	228.596
322.0	4.0	10.0	0.25	61.67
323.0	4.0	10.0	0.25	112.706
324.0	4.0	10.0	0.25	60.399
325.0	4.0	10.0	0.25	182.787
326.0	4.0	10.0	0.25	68.165
327.0	4.0	10.0	0.25	211.018
328.0	4.0	10.0	0.25	90.62
329.0	4.0	10.0	0.25	438.116
330.0	4.0	10.0	0.25	94.55
331.0	4.0	10.0	0.25	43.955
332.0	4.0	10.0	0.25	176.86
333.0	4.0	10.0	0.25	48.276
334.0	4.0	10.0	0.25	83.306
335.0	4.0	10.0	0.25	73.672
336.0	4.0	10.0	0.25	167.856
337.0	4.0	10.0	0.25	42.261
338.0	4.0	10.0	0.25	146.999
339.0	4.0	10.0	0.25	129.944
340.0	4.0	10.0	0.25	143.734
341.0	4.0	10.0	0.25	105.381
342.0	4.0	10.0	0.25	81.293
343.0	4.0	10.0	0.25	133.001
344.0	4.0	10.0	0.25	192.503
345.0	4.0	10.0	0.25	135.791
346.0	4.0	10.0	0.25	120.792
347.0	4.0	10.0	0.25	104.335
348.0	4.0	10.0	0.25	112.658
349.0	4.0	10.0	0.25	205.148
350.0	4.0	10.0	0.25	160.062
351.0	4.0	10.0	0.25	169.846
352.0	4.0	10.0	0.25	127.385
353.0	4.0	10.0	0.25	178.222
354.0	4.0	10.0	0.25	158.946
355.0	4.0	10.0	0.25	154.975
356.0	4.0	10.0	0.25	103.135
357.0	4.0	10.0	0.25	86.496
358.0	4.0	10.0	0.25	248.65
359.0	4.0	10.0	0.25	293.814
360.0	4.0	10.0	0.25	104.141
361.0	4.0	10.0	0.25	167.007
362.0	4.0	10.0	0.25	215.616
363.0	4.0	10.0	0.25	58.706
364.0	4.0	10.0	0.25	217.431
365.0	4.0	10.0	0.25	75.047
366.0	4.0	10.0	0.25	105.598
367.0	4.0	10.0	0.25	142.057
368.0	4.0	10.0	0.25	254.913
369.0	4.0	10.0	0.25	158.872
370.0	4.0	10.0	0.25	503.217
371.0	4.0	10.0	0.25	185.651
372.0	4.0	10.0	0.25	197.441
373.0	4.0	10.0	0.25	97.893
374.0	4.0	10.0	0.25	183.969
375.0	4.0	10.0	0.25	175.547
376.0	4.0	10.0	0.25	384.97
377.0	4.0	10.0	0.25	133.834
378.0	4.0	10.0	0.25	250.278
379.0	4.0	10.0	0.25	152.019
380.0	4.0	10.0	0.25	76.728
381.0	4.0	10.0	0.25	131.083
382.0	4.0	10.0	0.25	115.099
383.0	4.0	10.0	0.25	142.294
384.0	4.0	10.0	0.25	89.249
385.0	4.0	10.0	0.25	171.541
386.0	4.0	10.0	0.25	165.073
387.0	4.0	10.0	0.25	164.818
388.0	4.0	10.0	0.25	527.397
389.0	4.0	10.0	0.25	200.555
390.0	4.0	10.0	0.25	256.578
391.0	4.0	10.0	0.25	195.742
392.0	4.0	10.0	0.25	112.073
393.0	4.0	10.0	0.25	295.752
394.0	4.0	10.0	0.25	139.188
395.0	4.0	10.0	0.25	62.782
396.0	4.0	10.0	0.25	287.05
397.0	4.0	10.0	0.25	136.908
398.0	4.0	10.0	0.25	214.806
399.0	4.0	10.0	0.25	302.779
400.0	4.0	10.0	0.25	113.29
401.0	4.0	10.0	0.25	248.374
402.0	4.0	10.0	0.25	209.231
403.0	4.0	10.0	0.25	179.142
404.0	4.0	10.0	0.25	140.525
405.0	4.0	10.0	0.25	160.535
406.0	4.0	10.0	0.25	63.579
407.0	4.0	10.0	0.25	356.158
408.0	4.0	10.0	0.25	187.785
409.0	4.0	10.0	0.25	117.28
410.0	4.0	10.0	0.25	312.93
411.0	4.0	10.0	0.25	61.951
412.0	4.0	10.0	0.25	197.668
413.0	4.0	10.0	0.25	540.933
414.0	4.0	10.0	0.25	62.829
415.0	4.0	10.0	0.25	485.139
416.0	4.0	10.0	0.25	215.803
417.0	4.0	10.0	0.25	1175.251
418.0	4.0	10.0	0.25	120.151
419.0	4.0	10.0	0.25	271.95
420.0	4.0	10.0	0.25	435.798
421.0	4.0	10.0	0.25	312.653
422.0	4.0	10.0	0.25	727.02
423.0	4.0	10.0	0.25	870.228
424.0	4.0	10.0	0.25	484.681
425.0	4.0	10.0	0.25	197.337
426.0	4.0	10.0	0.25	117.88
427.0	4.0	10.0	0.25	378.556
428.0	4.0	10.0	0.25	273.729
429.0	4.0	10.0	0.25	329.288
430.0	4.0	10.0	0.25	281.449
431.0	4.0	10.0	0.25	358.274
432.0	4.0	10.0	0.25	318.564
433.0	4.0	10.0	0.25	408.345
434.0	4.0	10.0	0.25	149.833
435.0	4.0	10.0	0.25	520.706
436.0	4.0	10.0	0.25	103.747
437.0	4.0	10.0	0.25	436.805
438.0	4.0	10.0	0.25	424.288
439.0	4.0	10.0	0.25	660.719
440.0	4.0	10.0	0.25	434.144
441.0	4.0	10.0	0.25	371.958
442.0	4.0	10.0	0.25	105.976
443.0	4.0	10.0	0.25	121.772
444.0	4.0	10.0	0.25	548.426
445.0	4.0	10.0	0.25	344.618
446.0	4.0	10.0	0.25	549.458
447.0	4.0	10.0	0.25	152.802
448.0	4.0	10.0	0.25	93.526
449.0	4.0	10.0	0.25	262.901
450.0	4.0	10.0	0.25	239.594
451.0	4.0	10.0	0.25	370.286
452.0	4.0	10.0	0.25	139.595
453.0	4.0	10.0	0.25	382.311
454.0	4.0	10.0	0.25	168.881
455.0	4.0	10.0	0.25	408.188
456.0	4.0	10.0	0.25	339.195
457.0	4.0	10.0	0.25	175.038
458.0	4.0	10.0	0.25	284.2
459.0	4.0	10.0	0.25	190.385
460.0	4.0	10.0	0.25	182.096
461.0	4.0	10.0	0.25	140.708
463.0	3.0	7.0	0.25	117.707
464.0	3.0	7.0	0.25	184.276
465.0	3.0	7.0	0.25	122.642
466.0	3.0	7.0	0.25	47.939
467.0	3.0	7.0	0.25	169.418
468.0	3.0	7.0	0.25	192.475
469.0	3.0	7.0	0.25	128.246
470.0	3.0	7.0	0.25	278.451
471.0	3.0	7.0	0.25	264.666
472.0	3.0	7.0	0.25	131.164
473.0	3.0	7.0	0.25	99.903
474.0	3.0	7.0	0.25	61.527
475.0	3.0	7.0	0.25	95.246
476.0	3.0	7.0	0.25	193.929
477.0	3.0	7.0	0.25	167.071
478.0	3.0	7.0	0.25	126.89
479.0	3.0	7.0	0.25	222.904
480.0	3.0	7.0	0.25	67.398
481.0	3.0	7.0	0.25	122.769
482.0	3.0	7.0	0.25	153.941
483.0	3.0	7.0	0.25	122.39
484.0	3.0	7.0	0.25	58.116
485.0	3.0	7.0	0.25	168.523
486.0	3.0	7.0	0.25	171.487
487.0	3.0	7.0	0.25	145.114
488.0	3.0	7.0	0.25	222.634
489.0	3.0	7.0	0.25	355.846
490.0	3.0	7.0	0.25	214.609
491.0	3.0	7.0	0.25	200.22
492.0	3.0	7.0	0.25	112.416
493.0	3.0	7.0	0.25	122.48
494.0	3.0	7.0	0.25	181.545
495.0	3.0	7.0	0.25	153.538
496.0	3.0	7.0	0.25	346.585
497.0	3.0	7.0	0.25	60.814
498.0	3.0	7.0	0.25	214.27
499.0	3.0	7.0	0.25	160.996
500.0	3.0	7.0	0.25	182.356
501.0	3.0	7.0	0.25	71.522
502.0	3.0	7.0	0.25	153.049
503.0	3.0	7.0	0.25	101.996
504.0	3.0	7.0	0.25	237.083
505.0	3.0	7.0	0.25	143.207
506.0	3.0	7.0	0.25	93.062
507.0	3.0	7.0	0.25	117.776
508.0	3.0	7.0	0.25	98.691
509.0	3.0	7.0	0.25	131.077
510.0	3.0	7.0	0.25	117.601
511.0	3.0	7.0	0.25	177.134
512.0	3.0	7.0	0.25	87.809
513.0	3.0	7.0	0.25	224.621
514.0	3.0	7.0	0.25	94.674
515.0	3.0	7.0	0.25	75.693
516.0	3.0	7.0	0.25	155.329
517.0	3.0	7.0	0.25	180.463
518.0	3.0	7.0	0.25	91.275
519.0	3.0	7.0	0.25	149.43
520.0	3.0	7.0	0.25	233.705
521.0	3.0	7.0	0.25	409.744
522.0	3.0	7.0	0.25	434.512
523.0	3.0	7.0	0.25	451.928
524.0	3.0	7.0	0.25	393.91
525.0	3.0	7.0	0.25	245.078
526.0	3.0	7.0	0.25	316.311
527.0	3.0	7.0	0.25	268.536
528.0	3.0	7.0	0.25	247.394
529.0	3.0	7.0	0.25	83.131
530.0	3.0	7.0	0.25	171.544
531.0	3.0	7.0	0.25	421.327
532.0	3.0	7.0	0.25	127.327
533.0	3.0	7.0	0.25	97.307
534.0	3.0	7.0	0.25	1041.641
535.0	3.0	7.0	0.25	260.78
536.0	3.0	7.0	0.25	378.659
537.0	3.0	7.0	0.25	87.902
538.0	3.0	7.0	0.25	354.631
539.0	3.0	7.0	0.25	571.982
540.0	3.0	7.0	0.25	176.013
541.0	3.0	7.0	0.25	136.436
542.0	3.0	7.0	0.25	204.97
543.0	3.0	7.0	0.25	485.897
544.0	3.0	7.0	0.25	234.372
545.0	3.0	7.0	0.25	435.148
546.0	3.0	7.0	0.25	346.19
547.0	3.0	7.0	0.25	360.418
548.0	3.0	7.0	0.25	70.257
549.0	3.0	7.0	0.25	123.179
550.0	3.0	7.0	0.25	584.209
551.0	3.0	7.0	0.25	536.344
552.0	3.0	7.0	0.25	129.562
553.0	3.0	7.0	0.25	568.106
554.0	3.0	7.0	0.25	131.14
555.0	3.0	7.0	0.25	188.106
556.0	3.0	7.0	0.25	42.224
557.0	3.0	7.0	0.25	562.245
558.0	3.0	7.0	0.25	158.025
559.0	3.0	7.0	0.25	372.853
560.0	3.0	7.0	0.25	390.553
561.0	3.0	7.0	0.25	566.835
562.0	3.0	7.0	0.25	653.682
563.0	3.0	7.0	0.25	226.467
564.0	3.0	7.0	0.25	230.379
565.0	3.0	7.0	0.25	115.053
566.0	3.0	7.0	0.25	696.021
567.0	3.0	7.0	0.25	217.446
568.0	3.0	7.0	0.25	121.165
569.0	3.0	7.0	0.25	362.363
570.0	3.0	7.0	0.25	609.184
571.0	3.0	7.0	0.25	444.855
572.0	3.0	7.0	0.25	123.959
573.0	3.0	7.0	0.25	637.552
574.0	3.0	7.0	0.25	793.003
575.0	3.0	7.0	0.25	169.793
576.0	3.0	7.0	0.25	608.203
577.0	3.0	7.0	0.25	248.39
578.0	3.0	7.0	0.25	377.023
579.0	3.0	7.0	0.25	236.797
580.0	3.0	7.0	0.25	588.963
581.0	3.0	7.0	0.25	186.908
582.0	3.0	7.0	0.25	203.178
583.0	3.0	7.0	0.25	165.716
584.0	3.0	7.0	0.25	402.78
585.0	3.0	7.0	0.25	658.964
586.0	3.0	7.0	0.25	211.455
587.0	3.0	7.0	0.25	243.943
588.0	3.0	7.0	0.25	390.428
589.0	3.0	7.0	0.25	259.019
590.0	3.0	7.0	0.25	277.81
591.0	3.0	7.0	0.25	223.015
592.0	3.0	7.0	0.25	609.426
593.0	3.0	7.0	0.25	445.576
594.0	3.0	7.0	0.25	281.975
595.0	3.0	7.0	0.25	200.099
596.0	3.0	7.0	0.25	307.519
597.0	3.0	7.0	0.25	148.996
598.0	3.0	7.0	0.25	273.093
599.0	3.0	7.0	0.25	251.608
600.0	3.0	7.0	0.25	229.076
601.0	3.0	7.0	0.25	364.403
602.0	3.0	7.0	0.25	678.846
603.0	3.0	7.0	0.25	677.301
604.0	3.0	7.0	0.25	225.261
605.0	3.0	7.0	0.25	310.535
606.0	3.0	7.0	0.25	248.824
607.0	3.0	7.0	0.25	430.896
608.0	3.0	7.0	0.25	202.654
609.0	3.0	7.0	0.25	246.034
610.0	3.0	7.0	0.25	228.804
611.0	3.0	7.0	0.25	237.319
612.0	3.0	7.0	0.25	895.177
613.0	3.0	7.0	0.25	244.012
614.0	3.0	7.0	0.25	249.4
615.0	3.0	7.0	0.25	383.501
616.0	3.0	7.0	0.25	579.203
617.0	3.0	7.0	0.25	264.69
618.0	3.0	7.0	0.25	185.344
619.0	3.0	7.0	0.25	412.889
620.0	3.0	7.0	0.25	293.648
621.0	3.0	7.0	0.25	495.865
622.0	3.0	7.0	0.25	231.313
623.0	3.0	7.0	0.25	369.408
624.0	3.0	7.0	0.25	216.987
625.0	3.0	7.0	0.25	553.831
626.0	3.0	7.0	0.25	189.242
627.0	3.0	7.0	0.25	346.491
628.0	3.0	7.0	0.25	357.501
629.0	3.0	7.0	0.25	225.709
630.0	3.0	7.0	0.25	396.563
631.0	3.0	7.0	0.25	699.387
632.0	3.0	7.0	0.25	220.435
633.0	3.0	7.0	0.25	254.522
634.0	3.0	7.0	0.25	108.579
635.0	3.0	7.0	0.25	229.411
636.0	3.0	7.0	0.25	259.207
637.0	3.0	7.0	0.25	456.304
638.0	3.0	7.0	0.25	225.218
639.0	3.0	7.0	0.25	598.509
640.0	3.0	7.0	0.25	105.754
641.0	3.0	7.0	0.25	110.333
642.0	3.0	7.0	0.25	168.434
643.0	3.0	7.0	0.25	348.395
644.0	3.0	7.0	0.25	122.877
645.0	3.0	7.0	0.25	126.211
646.0	3.0	7.0	0.25	253.895
647.0	3.0	7.0	0.25	168.905
648.0	3.0	7.0	0.25	216.908
649.0	3.0	7.0	0.25	46.749
650.0	3.0	7.0	0.25	64.386
651.0	3.0	7.0	0.25	265.54
652.0	3.0	7.0	0.25	210.023
653.0	3.0	7.0	0.25	545.245
654.0	3.0	7.0	0.25	409.697
655.0	3.0	7.0	0.25	408.921
656.0	3.0	7.0	0.25	381.95
657.0	3.0	7.0	0.25	171.76
658.0	3.0	7.0	0.25	648.511
659.0	3.0	7.0	0.25	379.332
660.0	3.0	7.0	0.25	185.44
661.0	3.0	7.0	0.25	145.577
662.0	3.0	7.0	0.25	86.283
663.0	3.0	7.0	0.25	260.146
664.0	3.0	7.0	0.25	216.244
665.0	3.0	7.0	0.25	244.348
666.0	3.0	7.0	0.25	426.233
667.0	3.0	7.0	0.25	269.027
668.0	3.0	7.0	0.25	235.818
669.0	3.0	7.0	0.25	247.894
670.0	3.0	7.0	0.25	199.378
671.0	3.0	7.0	0.25	749.364
672.0	3.0	7.0	0.25	507.912
673.0	3.0	7.0	0.25	251.233
674.0	3.0	7.0	0.25	88.162
675.0	3.0	7.0	0.25	115.292
676.0	3.0	7.0	0.25	191.118
677.0	3.0	7.0	0.25	179.987
678.0	3.0	7.0	0.25	139.617
679.0	3.0	7.0	0.25	74.482
680.0	3.0	7.0	0.25	192.782
681.0	3.0	7.0	0.25	140.82
682.0	3.0	7.0	0.25	98.359
683.0	3.0	7.0	0.25	183.1
684.0	3.0	7.0	0.25	117.978
685.0	3.0	7.0	0.25	153.741
686.0	3.0	7.0	0.25	308.248
687.0	3.0	7.0	0.25	145.73
688.0	3.0	7.0	0.25	85.551
689.0	3.0	7.0	0.25	161.167
690.0	3.0	7.0	0.25	155.213
691.0	3.0	7.0	0.25	107.916
692.0	3.0	7.0	0.25	181.048
693.0	3.0	7.0	0.25	324.448
694.0	3.0	7.0	0.25	160.443
695.0	3.0	7.0	0.25	136.207
696.0	3.0	7.0	0.25	198.555
697.0	3.0	7.0	0.25	125.303
698.0	3.0	7.0	0.25	118.713
699.0	3.0	7.0	0.25	142.166
700.0	3.0	7.0	0.25	114.139
701.0	3.0	7.0	0.25	409.797
702.0	3.0	7.0	0.25	129.557
703.0	3.0	7.0	0.25	79.982
704.0	3.0	7.0	0.25	131.325
705.0	3.0	7.0	0.25	131.793
706.0	3.0	7.0	0.25	211.517
707.0	3.0	7.0	0.25	341.64
708.0	3.0	7.0	0.25	164.983
709.0	3.0	7.0	0.25	195.028
710.0	3.0	7.0	0.25	139.877
711.0	3.0	7.0	0.25	129.869
712.0	3.0	7.0	0.25	140.485
713.0	3.0	7.0	0.25	115.464
714.0	3.0	7.0	0.25	130.139
715.0	3.0	7.0	0.25	110.212
716.0	3.0	7.0	0.25	110.678
717.0	3.0	7.0	0.25	119.885
718.0	3.0	7.0	0.25	97.304
719.0	3.0	7.0	0.25	102.814
720.0	3.0	7.0	0.25	186.869
721.0	3.0	7.0	0.25	127.343
722.0	3.0	7.0	0.25	141.418
723.0	3.0	7.0	0.25	191.938
724.0	3.0	7.0	0.25	150.694
725.0	3.0	7.0	0.25	104.614
726.0	3.0	7.0	0.25	125.558
727.0	3.0	7.0	0.25	172.446
728.0	3.0	7.0	0.25	167.122
729.0	3.0	7.0	0.25	130.169
730.0	3.0	7.0	0.25	153.796
731.0	3.0	7.0	0.25	136.453
732.0	3.0	7.0	0.25	115.245
733.0	3.0	7.0	0.25	234.666
734.0	3.0	7.0	0.25	114.961
735.0	3.0	7.0	0.25	147.226
736.0	3.0	7.0	0.25	120.824
737.0	3.0	7.0	0.25	105.103
738.0	3.0	7.0	0.25	143.971
739.0	3.0	7.0	0.25	84.521
740.0	3.0	7.0	0.25	302.798
741.0	3.0	7.0	0.25	204.983
742.0	3.0	7.0	0.25	346.918
743.0	3.0	7.0	0.25	130.267
744.0	3.0	7.0	0.25	119.518
745.0	3.0	7.0	0.25	83.376
746.0	3.0	7.0	0.25	132.168
747.0	3.0	7.0	0.25	119.141
748.0	3.0	7.0	0.25	148.622
749.0	3.0	7.0	0.25	219.473
750.0	3.0	7.0	0.25	93.654
751.0	3.0	7.0	0.25	122.962
752.0	3.0	7.0	0.25	105.444
753.0	3.0	7.0	0.25	103.701
754.0	3.0	7.0	0.25	93.227
755.0	3.0	7.0	0.25	114.392
756.0	3.0	7.0	0.25	91.165
757.0	3.0	7.0	0.25	58.549
758.0	3.0	7.0	0.25	102.305
759.0	3.0	7.0	0.25	279.374
760.0	3.0	7.0	0.25	128.078
761.0	3.0	7.0	0.25	42.254
762.0	3.0	7.0	0.25	139.522
763.0	3.0	7.0	0.25	111.096
764.0	3.0	7.0	0.25	96.442
765.0	3.0	7.0	0.25	71.283
766.0	3.0	7.0	0.25	95.962
767.0	3.0	7.0	0.25	153.117
768.0	3.0	7.0	0.25	68.182
769.0	3.0	7.0	0.25	148.474
770.0	3.0	7.0	0.25	97.861
771.0	3.0	7.0	0.25	168.07
772.0	3.0	7.0	0.25	102.455
773.0	3.0	7.0	0.25	76.199
774.0	3.0	7.0	0.25	87.584
775.0	3.0	7.0	0.25	74.694
776.0	3.0	7.0	0.25	151.698
777.0	3.0	7.0	0.25	145.317
778.0	3.0	7.0	0.25	99.713
779.0	3.0	7.0	0.25	187.728
780.0	3.0	7.0	0.25	235.357
781.0	3.0	7.0	0.25	349.997
782.0	3.0	7.0	0.25	98.799
783.0	3.0	7.0	0.25	111.453
784.0	3.0	7.0	0.25	65.58
785.0	3.0	7.0	0.25	140.703
786.0	3.0	7.0	0.25	70.664
787.0	3.0	7.0	0.25	23.968
788.0	3.0	7.0	0.25	157.594
789.0	3.0	7.0	0.25	140.511
790.0	3.0	7.0	0.25	74.699
791.0	3.0	7.0	0.25	124.217
792.0	3.0	7.0	0.25	63.87
793.0	3.0	7.0	0.25	127.431
794.0	3.0	7.0	0.25	120.759
795.0	3.0	7.0	0.25	84.641
796.0	3.0	7.0	0.25	89.266
797.0	3.0	7.0	0.25	213.527
798.0	3.0	7.0	0.25	111.329
799.0	3.0	7.0	0.25	86.373
800.0	3.0	7.0	0.25	86.609
801.0	3.0	7.0	0.25	110.444
802.0	3.0	7.0	0.25	33.203
803.0	3.0	7.0	0.25	104.014
804.0	3.0	7.0	0.25	102.18
805.0	3.0	7.0	0.25	210.015
806.0	3.0	7.0	0.25	289.543
807.0	3.0	7.0	0.25	80.67
808.0	3.0	7.0	0.25	120.088
809.0	3.0	7.0	0.25	157.997
810.0	3.0	7.0	0.25	194.34
811.0	3.0	7.0	0.25	144.015
812.0	3.0	7.0	0.25	275.984
813.0	3.0	7.0	0.25	429.155
814.0	3.0	7.0	0.25	216.443
815.0	3.0	7.0	0.25	133.786
816.0	3.0	7.0	0.25	665.221
817.0	3.0	7.0	0.25	659.545
818.0	3.0	7.0	0.25	426.587
819.0	3.0	7.0	0.25	191.324
820.0	3.0	7.0	0.25	256.586
821.0	3.0	7.0	0.25	246.249
822.0	3.0	7.0	0.25	280.994
823.0	3.0	7.0	0.25	393.901
824.0	3.0	7.0	0.25	137.623
825.0	3.0	7.0	0.25	245.381
826.0	3.0	7.0	0.25	210.832
827.0	3.0	7.0	0.25	196.568
828.0	3.0	7.0	0.25	83.697
829.0	3.0	7.0	0.25	249.269
830.0	3.0	7.0	0.25	259.445
831.0	3.0	7.0	0.25	162.367
832.0	3.0	7.0	0.25	650.632
833.0	3.0	7.0	0.25	397.823
834.0	3.0	7.0	0.25	194.452
835.0	3.0	7.0	0.25	184.189
836.0	3.0	7.0	0.25	301.421
837.0	3.0	7.0	0.25	300.974
838.0	3.0	7.0	0.25	196.267
839.0	3.0	7.0	0.25	281.875
840.0	3.0	7.0	0.25	172.141
841.0	3.0	7.0	0.25	380.286
842.0	3.0	7.0	0.25	204.069
843.0	3.0	7.0	0.25	217.973
844.0	3.0	7.0	0.25	194.249
845.0	3.0	7.0	0.25	126.607
846.0	3.0	7.0	0.25	213.096
847.0	3.0	7.0	0.25	525.939
848.0	3.0	7.0	0.25	239.484
849.0	3.0	7.0	0.25	220.58
850.0	3.0	7.0	0.25	179.466
851.0	3.0	7.0	0.25	252.427
852.0	3.0	7.0	0.25	120.777
853.0	3.0	7.0	0.25	223.893
854.0	3.0	7.0	0.25	258.148
855.0	3.0	7.0	0.25	660.902
856.0	3.0	7.0	0.25	145.152
857.0	3.0	7.0	0.25	391.799
858.0	3.0	7.0	0.25	894.059
859.0	3.0	7.0	0.25	375.099
860.0	3.0	7.0	0.25	241.439
861.0	3.0	7.0	0.25	114.058
862.0	3.0	7.0	0.25	262.236
863.0	3.0	7.0	0.25	343.531
864.0	3.0	7.0	0.25	206.426
865.0	3.0	7.0	0.25	296.318
866.0	3.0	7.0	0.25	76.684
867.0	3.0	7.0	0.25	314.626
868.0	3.0	7.0	0.25	185.813
869.0	3.0	7.0	0.25	760.484
870.0	3.0	7.0	0.25	858.612
871.0	3.0	7.0	0.25	385.706
872.0	3.0	7.0	0.25	872.764
873.0	3.0	7.0	0.25	265.206
874.0	3.0	7.0	0.25	281.025
875.0	3.0	7.0	0.25	297.354
876.0	3.0	7.0	0.25	392.533
877.0	3.0	7.0	0.25	225.078
878.0	3.0	7.0	0.25	1050.72
879.0	3.0	7.0	0.25	258.754
880.0	3.0	7.0	0.25	322.055
881.0	3.0	7.0	0.25	557.748
882.0	3.0	7.0	0.25	404.274
883.0	3.0	7.0	0.25	342.826
884.0	3.0	7.0	0.25	311.867
885.0	3.0	7.0	0.25	295.804
886.0	3.0	7.0	0.25	376.305
887.0	3.0	7.0	0.25	353.892
888.0	3.0	7.0	0.25	229.694
889.0	3.0	7.0	0.25	1189.208
890.0	3.0	7.0	0.25	878.955
891.0	3.0	7.0	0.25	454.9
892.0	3.0	7.0	0.25	219.548
893.0	3.0	7.0	0.25	271.391
894.0	3.0	7.0	0.25	230.881
895.0	3.0	7.0	0.25	292.562
896.0	3.0	7.0	0.25	773.671
897.0	3.0	7.0	0.25	696.889
898.0	3.0	7.0	0.25	816.845
899.0	3.0	7.0	0.25	209.634
900.0	3.0	7.0	0.25	575.547
901.0	3.0	7.0	0.25	289.867
902.0	3.0	7.0	0.25	238.539
903.0	3.0	7.0	0.25	541.757
904.0	3.0	7.0	0.25	514.151
905.0	3.0	7.0	0.25	542.75
906.0	3.0	7.0	0.25	291.921
907.0	3.0	7.0	0.25	378.977
908.0	3.0	7.0	0.25	281.235
909.0	3.0	7.0	0.25	258.833
910.0	3.0	7.0	0.25	377.825
911.0	3.0	7.0	0.25	774.977
912.0	3.0	7.0	0.25	442.772
913.0	3.0	7.0	0.25	271.43
914.0	3.0	7.0	0.25	719.491
915.0	3.0	7.0	0.25	196.81
916.0	3.0	7.0	0.25	753.762
917.0	3.0	7.0	0.25	342.38
918.0	3.0	7.0	0.25	312.781
919.0	3.0	7.0	0.25	344.43
920.0	3.0	7.0	0.25	753.18
921.0	3.0	7.0	0.25	318.284
922.0	3.0	7.0	0.25	243.073
923.0	3.0	7.0	0.25	379.473
924.0	3.0	7.0	0.25	302.072
925.0	3.0	7.0	0.25	354.492
926.0	3.0	7.0	0.25	378.555
927.0	3.0	7.0	0.25	239.336
928.0	3.0	7.0	0.25	274.64
929.0	3.0	7.0	0.25	46.585
930.0	3.0	7.0	0.25	807.729
931.0	3.0	7.0	0.25	152.144
932.0	3.0	7.0	0.25	245.328
933.0	3.0	7.0	0.25	36.117
934.0	3.0	7.0	0.25	483.443
935.0	3.0	7.0	0.25	46.377
936.0	3.0	7.0	0.25	281.117
937.0	3.0	7.0	0.25	173.497
938.0	3.0	7.0	0.25	120.412
939.0	3.0	7.0	0.25	239.501
940.0	3.0	7.0	0.25	386.06
941.0	3.0	7.0	0.25	471.141
942.0	3.0	7.0	0.25	155.946
943.0	3.0	7.0	0.25	189.651
944.0	3.0	7.0	0.25	281.531
945.0	3.0	7.0	0.25	108.948
946.0	3.0	7.0	0.25	218.327
947.0	3.0	7.0	0.25	34.615
948.0	3.0	7.0	0.25	137.24
951.0	2.0	4.0	0.25	226.139
952.0	2.0	4.0	0.25	300.629
953.0	2.0	4.0	0.25	371.014
954.0	2.0	4.0	0.25	164.248
955.0	2.0	4.0	0.25	131.136
956.0	2.0	4.0	0.25	165.628
957.0	2.0	4.0	0.25	131.833
958.0	2.0	4.0	0.25	126.308
959.0	2.0	4.0	0.25	119.47
960.0	2.0	4.0	0.25	243.945
961.0	2.0	4.0	0.25	238.548
962.0	2.0	4.0	0.25	290.608
963.0	2.0	4.0	0.25	103.051
964.0	2.0	4.0	0.25	93.772
965.0	2.0	4.0	0.25	86.426
966.0	2.0	4.0	0.25	156.111
967.0	2.0	4.0	0.25	119.883
968.0	2.0	4.0	0.25	263.352
969.0	2.0	4.0	0.25	88.915
970.0	2.0	4.0	0.25	383.193
971.0	2.0	4.0	0.25	292.742
972.0	2.0	4.0	0.25	357.721
973.0	2.0	4.0	0.25	242.443
974.0	2.0	4.0	0.25	328.283
975.0	2.0	4.0	0.25	183.36
976.0	2.0	4.0	0.25	216.437
977.0	2.0	4.0	0.25	209.13
978.0	2.0	4.0	0.25	249.036
979.0	2.0	4.0	0.25	224.761
980.0	2.0	4.0	0.25	318.638
981.0	2.0	4.0	0.25	137.409
982.0	2.0	4.0	0.25	131.375
983.0	2.0	4.0	0.25	281.757
984.0	2.0	4.0	0.25	596.438
985.0	2.0	4.0	0.25	202.692
986.0	2.0	4.0	0.25	553.955
987.0	2.0	4.0	0.25	240.736
988.0	2.0	4.0	0.25	230.161
989.0	2.0	4.0	0.25	138.693
990.0	2.0	4.0	0.25	128.972
991.0	2.0	4.0	0.25	202.887
992.0	2.0	4.0	0.25	187.573
993.0	2.0	4.0	0.25	116.808
994.0	2.0	4.0	0.25	301.468
995.0	2.0	4.0	0.25	224.381
996.0	2.0	4.0	0.25	274.621
997.0	2.0	4.0	0.25	176.331
998.0	2.0	4.0	0.25	299.008
999.0	2.0	4.0	0.25	302.682
1000.0	2.0	4.0	0.25	152.223
1001.0	2.0	4.0	0.25	223.521
1002.0	2.0	4.0	0.25	121.11
1003.0	2.0	4.0	0.25	210.062
1004.0	2.0	4.0	0.25	174.348
1005.0	2.0	4.0	0.25	242.664
1006.0	2.0	4.0	0.25	106.895
1007.0	2.0	4.0	0.25	318.477
1008.0	2.0	4.0	0.25	418.612
1009.0	2.0	4.0	0.25	432.978
1010.0	2.0	4.0	0.25	101.137
1011.0	2.0	4.0	0.25	457.513
1012.0	2.0	4.0	0.25	232.537
1013.0	2.0	4.0	0.25	421.308
1014.0	2.0	4.0	0.25	178.335
1015.0	2.0	4.0	0.25	365.817
1016.0	2.0	4.0	0.25	348.316
1017.0	2.0	4.0	0.25	336.387
1018.0	2.0	4.0	0.25	288.481
1019.0	2.0	4.0	0.25	215.044
1020.0	2.0	4.0	0.25	346.199
1021.0	2.0	4.0	0.25	873.348
1022.0	2.0	4.0	0.25	253.807
1023.0	2.0	4.0	0.25	204.262
1024.0	2.0	4.0	0.25	214.85
1025.0	2.0	4.0	0.25	300.631
1026.0	2.0	4.0	0.25	390.135
1027.0	2.0	4.0	0.25	291.547
1028.0	2.0	4.0	0.25	444.622
1029.0	2.0	4.0	0.25	174.027
1030.0	2.0	4.0	0.25	505.1
1031.0	2.0	4.0	0.25	170.975
1032.0	2.0	4.0	0.25	359.43
1033.0	2.0	4.0	0.25	511.71
1034.0	2.0	4.0	0.25	336.296
1035.0	2.0	4.0	0.25	403.854
1036.0	2.0	4.0	0.25	157.476
1037.0	2.0	4.0	0.25	316.452
1038.0	2.0	4.0	0.25	421.118
1039.0	2.0	4.0	0.25	522.102
1040.0	2.0	4.0	0.25	438.623
1041.0	2.0	4.0	0.25	413.695
1042.0	2.0	4.0	0.25	151.311
1043.0	2.0	4.0	0.25	347.031
1044.0	2.0	4.0	0.25	250.984
1045.0	2.0	4.0	0.25	438.145
1046.0	2.0	4.0	0.25	354.751
1047.0	2.0	4.0	0.25	239.353
1048.0	2.0	4.0	0.25	195.225
1049.0	2.0	4.0	0.25	232.232
1050.0	2.0	4.0	0.25	920.855
1051.0	2.0	4.0	0.25	501.169
1052.0	2.0	4.0	0.25	300.195
1053.0	2.0	4.0	0.25	369.211
1054.0	2.0	4.0	0.25	227.966
1055.0	2.0	4.0	0.25	144.6
1056.0	2.0	4.0	0.25	591.001
1057.0	2.0	4.0	0.25	82.528
1058.0	2.0	4.0	0.25	258.638
1059.0	2.0	4.0	0.25	302.298
1060.0	2.0	4.0	0.25	378.365
1061.0	2.0	4.0	0.25	206.88
1062.0	2.0	4.0	0.25	287.749
1063.0	2.0	4.0	0.25	292.753
1064.0	2.0	4.0	0.25	288.737
1065.0	2.0	4.0	0.25	792.009
1066.0	2.0	4.0	0.25	231.359
1067.0	2.0	4.0	0.25	155.394
1068.0	2.0	4.0	0.25	103.494
1069.0	2.0	4.0	0.25	390.327
1070.0	2.0	4.0	0.25	184.132
1071.0	2.0	4.0	0.25	280.481
1072.0	2.0	4.0	0.25	81.432
1073.0	2.0	4.0	0.25	178.696
1074.0	2.0	4.0	0.25	92.238
1075.0	2.0	4.0	0.25	196.439
1076.0	2.0	4.0	0.25	166.858
1077.0	2.0	4.0	0.25	110.343
1078.0	2.0	4.0	0.25	166.38
1079.0	2.0	4.0	0.25	211.445
1080.0	2.0	4.0	0.25	342.259
1081.0	2.0	4.0	0.25	157.33
1082.0	2.0	4.0	0.25	182.216
1083.0	2.0	4.0	0.25	279.695
1084.0	2.0	4.0	0.25	301.71
1085.0	2.0	4.0	0.25	557.057
1086.0	2.0	4.0	0.25	438.116
1087.0	2.0	4.0	0.25	408.761
1088.0	2.0	4.0	0.25	152.194
1089.0	2.0	4.0	0.25	105.762
1090.0	2.0	4.0	0.25	158.634
1091.0	2.0	4.0	0.25	359.584
1092.0	2.0	4.0	0.25	154.806
1093.0	2.0	4.0	0.25	99.697
1094.0	2.0	4.0	0.25	166.807
1095.0	2.0	4.0	0.25	185.6
1096.0	2.0	4.0	0.25	98.269
1097.0	2.0	4.0	0.25	97.294
1098.0	2.0	4.0	0.25	193.963
1099.0	2.0	4.0	0.25	307.542
1100.0	2.0	4.0	0.25	82.607
1101.0	2.0	4.0	0.25	82.1
1102.0	2.0	4.0	0.25	173.98
1103.0	2.0	4.0	0.25	105.769
1104.0	2.0	4.0	0.25	139.405
1105.0	2.0	4.0	0.25	112.614
1106.0	2.0	4.0	0.25	214.752
1107.0	2.0	4.0	0.25	123.165
1108.0	2.0	4.0	0.25	132.624
1109.0	2.0	4.0	0.25	391.771
1110.0	2.0	4.0	0.25	253.051
1111.0	2.0	4.0	0.25	191.724
1112.0	2.0	4.0	0.25	155.343
1113.0	2.0	4.0	0.25	115.56
1114.0	2.0	4.0	0.25	110.585
1115.0	2.0	4.0	0.25	256.635
1116.0	2.0	4.0	0.25	92.507
1117.0	2.0	4.0	0.25	190.338
1118.0	2.0	4.0	0.25	204.935
1119.0	2.0	4.0	0.25	113.128
1120.0	2.0	4.0	0.25	580.382
1121.0	2.0	4.0	0.25	117.754
1122.0	2.0	4.0	0.25	408.258
1123.0	2.0	4.0	0.25	137.668
1124.0	2.0	4.0	0.25	97.429
1125.0	2.0	4.0	0.25	240.153
1126.0	2.0	4.0	0.25	191.427
1127.0	2.0	4.0	0.25	171.857
1128.0	2.0	4.0	0.25	196.664
1129.0	2.0	4.0	0.25	122.179
1130.0	2.0	4.0	0.25	108.836
1131.0	2.0	4.0	0.25	149.525
1132.0	2.0	4.0	0.25	212.324
1133.0	2.0	4.0	0.25	224.281
1134.0	2.0	4.0	0.25	225.436
1135.0	2.0	4.0	0.25	136.436
1136.0	2.0	4.0	0.25	250.355
1137.0	2.0	4.0	0.25	102.01
1138.0	2.0	4.0	0.25	122.945
1139.0	2.0	4.0	0.25	114.421
1140.0	2.0	4.0	0.25	200.707
1141.0	2.0	4.0	0.25	138.529
1142.0	2.0	4.0	0.25	182.263
1143.0	2.0	4.0	0.25	243.266
1144.0	2.0	4.0	0.25	147.57
1145.0	2.0	4.0	0.25	133.947
1146.0	2.0	4.0	0.25	127.547
1147.0	2.0	4.0	0.25	191.832
1148.0	2.0	4.0	0.25	239.095
1149.0	2.0	4.0	0.25	235.78
1150.0	2.0	4.0	0.25	192.722
1151.0	2.0	4.0	0.25	159.646
1152.0	2.0	4.0	0.25	146.718
1153.0	2.0	4.0	0.25	217.208
1154.0	2.0	4.0	0.25	192.745
1155.0	2.0	4.0	0.25	154.874
1156.0	2.0	4.0	0.25	215.17
1157.0	2.0	4.0	0.25	115.334
1158.0	2.0	4.0	0.25	172.27
1159.0	2.0	4.0	0.25	289.885
1160.0	2.0	4.0	0.25	188.326
1161.0	2.0	4.0	0.25	216.455
1162.0	2.0	4.0	0.25	146.606
1163.0	2.0	4.0	0.25	123.513
1164.0	2.0	4.0	0.25	137.059
1165.0	2.0	4.0	0.25	165.318
1166.0	2.0	4.0	0.25	195.669
1167.0	2.0	4.0	0.25	113.291
1168.0	2.0	4.0	0.25	143.109
1169.0	2.0	4.0	0.25	243.471
1170.0	2.0	4.0	0.25	302.498
1171.0	2.0	4.0	0.25	140.954
1172.0	2.0	4.0	0.25	179.541
1173.0	2.0	4.0	0.25	274.038
1174.0	2.0	4.0	0.25	112.808
1175.0	2.0	4.0	0.25	211.009
1176.0	2.0	4.0	0.25	186.3
1177.0	2.0	4.0	0.25	89.07
1178.0	2.0	4.0	0.25	132.354
1179.0	2.0	4.0	0.25	116.463
1180.0	2.0	4.0	0.25	252.575
1181.0	2.0	4.0	0.25	133.606
1182.0	2.0	4.0	0.25	136.35
1183.0	2.0	4.0	0.25	151.711
1184.0	2.0	4.0	0.25	223.121
1185.0	2.0	4.0	0.25	81.847
1186.0	2.0	4.0	0.25	141.863
1187.0	2.0	4.0	0.25	139.8
1188.0	2.0	4.0	0.25	124.007
1189.0	2.0	4.0	0.25	108.329
1190.0	2.0	4.0	0.25	185.386
1191.0	2.0	4.0	0.25	116.75
1192.0	2.0	4.0	0.25	132.471
1193.0	2.0	4.0	0.25	279.855
1194.0	2.0	4.0	0.25	139.869
1195.0	2.0	4.0	0.25	139.575
1196.0	2.0	4.0	0.25	83.531
1197.0	2.0	4.0	0.25	115.675
1198.0	2.0	4.0	0.25	101.292
1199.0	2.0	4.0	0.25	89.634
1200.0	2.0	4.0	0.25	103.901
1201.0	2.0	4.0	0.25	112.308
1202.0	2.0	4.0	0.25	91.409
1203.0	2.0	4.0	0.25	107.062
1204.0	2.0	4.0	0.25	126.101
1205.0	2.0	4.0	0.25	80.316
1206.0	2.0	4.0	0.25	127.01
1207.0	2.0	4.0	0.25	99.47
1208.0	2.0	4.0	0.25	113.02
1209.0	2.0	4.0	0.25	80.047
1210.0	2.0	4.0	0.25	234.264
1211.0	2.0	4.0	0.25	113.597
1212.0	2.0	4.0	0.25	123.253
1213.0	2.0	4.0	0.25	72.939
1214.0	2.0	4.0	0.25	146.778
1215.0	2.0	4.0	0.25	72.88
1216.0	2.0	4.0	0.25	142.275
1217.0	2.0	4.0	0.25	140.514
1218.0	2.0	4.0	0.25	223.7
1219.0	2.0	4.0	0.25	109.909
1220.0	2.0	4.0	0.25	92.667
1221.0	2.0	4.0	0.25	125.601
1222.0	2.0	4.0	0.25	105.431
1223.0	2.0	4.0	0.25	139.155
1224.0	2.0	4.0	0.25	94.366
1225.0	2.0	4.0	0.25	114.548
1226.0	2.0	4.0	0.25	80.222
1227.0	2.0	4.0	0.25	124.091
1228.0	2.0	4.0	0.25	192.371
1229.0	2.0	4.0	0.25	62.544
1230.0	2.0	4.0	0.25	132.463
1231.0	2.0	4.0	0.25	91.721
1232.0	2.0	4.0	0.25	122.527
1233.0	2.0	4.0	0.25	108.713
1234.0	2.0	4.0	0.25	61.058
1235.0	2.0	4.0	0.25	159.502
1236.0	2.0	4.0	0.25	148.485
1237.0	2.0	4.0	0.25	95.197
1238.0	2.0	4.0	0.25	142.529
1239.0	2.0	4.0	0.25	172.493
1240.0	2.0	4.0	0.25	79.521
1241.0	2.0	4.0	0.25	92.531
1242.0	2.0	4.0	0.25	158.645
1243.0	2.0	4.0	0.25	128.48
1244.0	2.0	4.0	0.25	165.347
1245.0	2.0	4.0	0.25	67.438
1246.0	2.0	4.0	0.25	56.624
1247.0	2.0	4.0	0.25	100.96
1248.0	2.0	4.0	0.25	88.437
1249.0	2.0	4.0	0.25	153.107
1250.0	2.0	4.0	0.25	64.956
1251.0	2.0	4.0	0.25	97.628
1252.0	2.0	4.0	0.25	152.638
1253.0	2.0	4.0	0.25	92.206
1254.0	2.0	4.0	0.25	110.972
1255.0	2.0	4.0	0.25	99.952
1256.0	2.0	4.0	0.25	148.247
1257.0	2.0	4.0	0.25	148.462
1258.0	2.0	4.0	0.25	64.852
1259.0	2.0	4.0	0.25	115.867
1260.0	2.0	4.0	0.25	124.531
1261.0	2.0	4.0	0.25	143.993
1262.0	2.0	4.0	0.25	161.159
1263.0	2.0	4.0	0.25	156.542
1264.0	2.0	4.0	0.25	105.679
1265.0	2.0	4.0	0.25	110.601
1266.0	2.0	4.0	0.25	94.769
1267.0	2.0	4.0	0.25	268.73
1268.0	2.0	4.0	0.25	109.864
1269.0	2.0	4.0	0.25	184.39
1270.0	2.0	4.0	0.25	94.385
1271.0	2.0	4.0	0.25	53.611
1272.0	2.0	4.0	0.25	78.047
1273.0	2.0	4.0	0.25	110.52
1274.0	2.0	4.0	0.25	132.207
1275.0	2.0	4.0	0.25	156.104
1276.0	2.0	4.0	0.25	152.779
1277.0	2.0	4.0	0.25	106.573
1278.0	2.0	4.0	0.25	80.284
1279.0	2.0	4.0	0.25	93.844
1280.0	2.0	4.0	0.25	100.724
1281.0	2.0	4.0	0.25	142.146
1282.0	2.0	4.0	0.25	172.513
1283.0	2.0	4.0	0.25	170.639
1284.0	2.0	4.0	0.25	143.766
1285.0	2.0	4.0	0.25	79.258
1286.0	2.0	4.0	0.25	123.951
1287.0	2.0	4.0	0.25	80.421
1288.0	2.0	4.0	0.25	120.999
1289.0	2.0	4.0	0.25	203.185
1290.0	2.0	4.0	0.25	172.36
1291.0	2.0	4.0	0.25	63.884
1292.0	2.0	4.0	0.25	94.822
1293.0	2.0	4.0	0.25	115.391
1294.0	2.0	4.0	0.25	73.908
1295.0	2.0	4.0	0.25	130.449
1296.0	2.0	4.0	0.25	352.713
1297.0	2.0	4.0	0.25	136.585
1298.0	2.0	4.0	0.25	223.192
1299.0	2.0	4.0	0.25	447.923
1300.0	2.0	4.0	0.25	243.03
1301.0	2.0	4.0	0.25	206.739
1302.0	2.0	4.0	0.25	199.909
1303.0	2.0	4.0	0.25	136.101
1304.0	2.0	4.0	0.25	127.748
1305.0	2.0	4.0	0.25	111.157
1306.0	2.0	4.0	0.25	92.5
1307.0	2.0	4.0	0.25	138.12
1308.0	2.0	4.0	0.25	98.719
1309.0	2.0	4.0	0.25	179.868
1310.0	2.0	4.0	0.25	332.064
1311.0	2.0	4.0	0.25	89.593
1312.0	2.0	4.0	0.25	128.693
1313.0	2.0	4.0	0.25	91.565
1314.0	2.0	4.0	0.25	381.308
1315.0	2.0	4.0	0.25	130.329
1316.0	2.0	4.0	0.25	110.607
1317.0	2.0	4.0	0.25	343.718
1318.0	2.0	4.0	0.25	160.508
1319.0	2.0	4.0	0.25	180.945
1320.0	2.0	4.0	0.25	272.849
1321.0	2.0	4.0	0.25	86.335
1322.0	2.0	4.0	0.25	102.109
1323.0	2.0	4.0	0.25	265.82
1324.0	2.0	4.0	0.25	308.909
1325.0	2.0	4.0	0.25	171.009
1326.0	2.0	4.0	0.25	264.782
1327.0	2.0	4.0	0.25	87.441
1328.0	2.0	4.0	0.25	192.152
1329.0	2.0	4.0	0.25	279.448
1330.0	2.0	4.0	0.25	168.954
1331.0	2.0	4.0	0.25	145.373
1332.0	2.0	4.0	0.25	195.892
1333.0	2.0	4.0	0.25	152.18
1334.0	2.0	4.0	0.25	187.728
1335.0	2.0	4.0	0.25	202.651
1336.0	2.0	4.0	0.25	204.593
1337.0	2.0	4.0	0.25	182.831
1338.0	2.0	4.0	0.25	167.77
1339.0	2.0	4.0	0.25	121.484
1340.0	2.0	4.0	0.25	104.204
1341.0	2.0	4.0	0.25	582.091
1342.0	2.0	4.0	0.25	258.827
1343.0	2.0	4.0	0.25	82.428
1344.0	2.0	4.0	0.25	240.517
1345.0	2.0	4.0	0.25	166.214
1346.0	2.0	4.0	0.25	151.081
1347.0	2.0	4.0	0.25	161.991
1348.0	2.0	4.0	0.25	310.756
1349.0	2.0	4.0	0.25	552.247
1350.0	2.0	4.0	0.25	178.077
1351.0	2.0	4.0	0.25	176.435
1352.0	2.0	4.0	0.25	150.664
1353.0	2.0	4.0	0.25	169.932
1354.0	2.0	4.0	0.25	232.065
1355.0	2.0	4.0	0.25	109.552
1356.0	2.0	4.0	0.25	51.948
1357.0	2.0	4.0	0.25	175.353
1358.0	2.0	4.0	0.25	149.531
1359.0	2.0	4.0	0.25	159.733
1360.0	2.0	4.0	0.25	162.993
1361.0	2.0	4.0	0.25	128.102
1362.0	2.0	4.0	0.25	52.144
1363.0	2.0	4.0	0.25	124.331
1364.0	2.0	4.0	0.25	119.882
1365.0	2.0	4.0	0.25	170.619
1366.0	2.0	4.0	0.25	94.197
1367.0	2.0	4.0	0.25	79.743
1368.0	2.0	4.0	0.25	159.854
1369.0	2.0	4.0	0.25	82.661
1370.0	2.0	4.0	0.25	235.916
1371.0	2.0	4.0	0.25	97.934
1372.0	2.0	4.0	0.25	139.188
1373.0	2.0	4.0	0.25	109.574
1374.0	2.0	4.0	0.25	360.186
1375.0	2.0	4.0	0.25	129.295
1376.0	2.0	4.0	0.25	135.369
1377.0	2.0	4.0	0.25	63.436
1378.0	2.0	4.0	0.25	142.616
1379.0	2.0	4.0	0.25	42.394
1380.0	2.0	4.0	0.25	258.728
1381.0	2.0	4.0	0.25	133.63
1382.0	2.0	4.0	0.25	221.337
1383.0	2.0	4.0	0.25	316.412
1384.0	2.0	4.0	0.25	122.006
1385.0	2.0	4.0	0.25	36.204
1386.0	2.0	4.0	0.25	275.499
1387.0	2.0	4.0	0.25	308.621
1388.0	2.0	4.0	0.25	211.86
1389.0	2.0	4.0	0.25	188.611
1390.0	2.0	4.0	0.25	179.48
1391.0	2.0	4.0	0.25	264.404
1392.0	2.0	4.0	0.25	121.293
1393.0	2.0	4.0	0.25	139.141
1394.0	2.0	4.0	0.25	123.712
1395.0	2.0	4.0	0.25	115.837
1396.0	2.0	4.0	0.25	166.202
1397.0	2.0	4.0	0.25	90.122
1398.0	2.0	4.0	0.25	243.699
1399.0	2.0	4.0	0.25	348.478
1400.0	2.0	4.0	0.25	103.018
1401.0	2.0	4.0	0.25	241.503
1402.0	2.0	4.0	0.25	113.193
1403.0	2.0	4.0	0.25	123.33
1404.0	2.0	4.0	0.25	61.641
1405.0	2.0	4.0	0.25	247.883
1406.0	2.0	4.0	0.25	43.309
1407.0	2.0	4.0	0.25	155.41
1408.0	2.0	4.0	0.25	139.674
1409.0	2.0	4.0	0.25	81.892
1410.0	2.0	4.0	0.25	98.699
1411.0	2.0	4.0	0.25	136.155
1412.0	2.0	4.0	0.25	53.873
1413.0	2.0	4.0	0.25	232.147
1414.0	2.0	4.0	0.25	248.735
1415.0	2.0	4.0	0.25	378.784
1416.0	2.0	4.0	0.25	190.116
1417.0	2.0	4.0	0.25	616.957
1418.0	2.0	4.0	0.25	558.667
1419.0	2.0	4.0	0.25	306.283
1420.0	2.0	4.0	0.25	246.208
1421.0	2.0	4.0	0.25	256.66
1422.0	2.0	4.0	0.25	224.591
1423.0	2.0	4.0	0.25	302.464
1424.0	2.0	4.0	0.25	446.496
1425.0	2.0	4.0	0.25	221.016
1426.0	2.0	4.0	0.25	250.069
1427.0	2.0	4.0	0.25	231.241
1428.0	2.0	4.0	0.25	338.564
1429.0	2.0	4.0	0.25	243.058
1430.0	2.0	4.0	0.25	243.581
1431.0	2.0	4.0	0.25	552.98
1432.0	2.0	4.0	0.25	146.749
1433.0	2.0	4.0	0.25	332.495
1434.0	2.0	4.0	0.25	350.549
1435.0	2.0	4.0	0.25	275.85
1436.0	2.0	4.0	0.25	330.775
1438.0	1.0	1.0	0.25	253.551
1439.0	1.0	1.0	0.25	293.243
1440.0	1.0	1.0	0.25	299.205
1441.0	1.0	1.0	0.25	261.11
1442.0	1.0	1.0	0.25	255.079
1443.0	1.0	1.0	0.25	238.745
1444.0	1.0	1.0	0.25	124.754
1445.0	1.0	1.0	0.25	240.806
1446.0	1.0	1.0	0.25	254.29
1447.0	1.0	1.0	0.25	266.668
1448.0	1.0	1.0	0.25	294.216
1449.0	1.0	1.0	0.25	368.206
1450.0	1.0	1.0	0.25	192.428
1451.0	1.0	1.0	0.25	300.736
1452.0	1.0	1.0	0.25	222.445
1453.0	1.0	1.0	0.25	178.031
1454.0	1.0	1.0	0.25	275.913
1455.0	1.0	1.0	0.25	287.534
1456.0	1.0	1.0	0.25	204.065
1457.0	1.0	1.0	0.25	236.591
1458.0	1.0	1.0	0.25	276.501
1459.0	1.0	1.0	0.25	111.112
1460.0	1.0	1.0	0.25	269.244
1461.0	1.0	1.0	0.25	352.867
1462.0	1.0	1.0	0.25	417.459
1463.0	1.0	1.0	0.25	294.11
1464.0	1.0	1.0	0.25	341.816
1465.0	1.0	1.0	0.25	281.489
1466.0	1.0	1.0	0.25	257.39
1467.0	1.0	1.0	0.25	178.472
1468.0	1.0	1.0	0.25	195.404
1469.0	1.0	1.0	0.25	288.602
1470.0	1.0	1.0	0.25	242.476
1471.0	1.0	1.0	0.25	316.6
1472.0	1.0	1.0	0.25	432.147
1473.0	1.0	1.0	0.25	307.6
1474.0	1.0	1.0	0.25	259.903
1475.0	1.0	1.0	0.25	267.444
1476.0	1.0	1.0	0.25	437.58
1477.0	1.0	1.0	0.25	344.211
1478.0	1.0	1.0	0.25	284.629
1479.0	1.0	1.0	0.25	130.71
1480.0	1.0	1.0	0.25	266.812
1481.0	1.0	1.0	0.25	308.501
1482.0	1.0	1.0	0.25	173.574
1483.0	1.0	1.0	0.25	315.249
1484.0	1.0	1.0	0.25	302.074
1485.0	1.0	1.0	0.25	234.218
1486.0	1.0	1.0	0.25	325.565
1487.0	1.0	1.0	0.25	255.241
1488.0	1.0	1.0	0.25	235.065
1489.0	1.0	1.0	0.25	263.413
1490.0	1.0	1.0	0.25	224.325
1491.0	1.0	1.0	0.25	199.207
1492.0	1.0	1.0	0.25	222.144
1493.0	1.0	1.0	0.25	141.542
1494.0	1.0	1.0	0.25	371.936
1495.0	1.0	1.0	0.25	291.663
1496.0	1.0	1.0	0.25	257.553
1497.0	1.0	1.0	0.25	124.975
1498.0	1.0	1.0	0.25	106.755
1499.0	1.0	1.0	0.25	167.633
1500.0	1.0	1.0	0.25	167.189
1501.0	1.0	1.0	0.25	208.261
1502.0	1.0	1.0	0.25	92.418
1503.0	1.0	1.0	0.25	67.081
1504.0	1.0	1.0	0.25	334.559
1505.0	1.0	1.0	0.25	210.77
1506.0	1.0	1.0	0.25	83.798
1507.0	1.0	1.0	0.25	144.107
1508.0	1.0	1.0	0.25	196.149
1509.0	1.0	1.0	0.25	244.62
1510.0	1.0	1.0	0.25	45.587
1511.0	1.0	1.0	0.25	202.318
1512.0	1.0	1.0	0.25	126.295
1513.0	1.0	1.0	0.25	166.408
1514.0	1.0	1.0	0.25	156.133
1515.0	1.0	1.0	0.25	176.829
1516.0	1.0	1.0	0.25	198.712
1517.0	1.0	1.0	0.25	86.54
1518.0	1.0	1.0	0.25	215.495
1519.0	1.0	1.0	0.25	142.81
1520.0	1.0	1.0	0.25	274.874
1521.0	1.0	1.0	0.25	206.949
1522.0	1.0	1.0	0.25	206.892
1523.0	1.0	1.0	0.25	213.253
1524.0	1.0	1.0	0.25	123.725
1525.0	1.0	1.0	0.25	101.329
1526.0	1.0	1.0	0.25	242.311
1527.0	1.0	1.0	0.25	196.411
1528.0	1.0	1.0	0.25	239.423
1529.0	1.0	1.0	0.25	134.676
1530.0	1.0	1.0	0.25	275.879
1531.0	1.0	1.0	0.25	209.066
1532.0	1.0	1.0	0.25	244.59
1533.0	1.0	1.0	0.25	80.83
1534.0	1.0	1.0	0.25	193.574
1535.0	1.0	1.0	0.25	225.384
1536.0	1.0	1.0	0.25	103.43
1537.0	1.0	1.0	0.25	108.189
1538.0	1.0	1.0	0.25	248.725
1539.0	1.0	1.0	0.25	102.254
1540.0	1.0	1.0	0.25	77.767
1541.0	1.0	1.0	0.25	190.946
1542.0	1.0	1.0	0.25	225.909
1543.0	1.0	1.0	0.25	96.128
1544.0	1.0	1.0	0.25	282.801
1545.0	1.0	1.0	0.25	241.847
1546.0	1.0	1.0	0.25	153.838
1547.0	1.0	1.0	0.25	222.504
1548.0	1.0	1.0	0.25	113.576
1549.0	1.0	1.0	0.25	253.477
1550.0	1.0	1.0	0.25	222.108
1551.0	1.0	1.0	0.25	264.803
1552.0	1.0	1.0	0.25	91.463
1553.0	1.0	1.0	0.25	143.382
1554.0	1.0	1.0	0.25	427.629
1555.0	1.0	1.0	0.25	378.784
1556.0	1.0	1.0	0.25	597.5
1557.0	1.0	1.0	0.25	390.708
1558.0	1.0	1.0	0.25	250.524
1559.0	1.0	1.0	0.25	145.317
1560.0	1.0	1.0	0.25	296.576
1561.0	1.0	1.0	0.25	114.17
1562.0	1.0	1.0	0.25	192.013
1563.0	1.0	1.0	0.25	137.249
1564.0	1.0	1.0	0.25	236.928
1565.0	1.0	1.0	0.25	370.32
1566.0	1.0	1.0	0.25	276.7
1567.0	1.0	1.0	0.25	225.064
1568.0	1.0	1.0	0.25	179.348
1569.0	1.0	1.0	0.25	215.458
1570.0	1.0	1.0	0.25	792.704
1571.0	1.0	1.0	0.25	255.58
1572.0	1.0	1.0	0.25	127.008
1573.0	1.0	1.0	0.25	185.611
1574.0	1.0	1.0	0.25	276.347
1575.0	1.0	1.0	0.25	233.556
1576.0	1.0	1.0	0.25	243.797
1577.0	1.0	1.0	0.25	137.647
1578.0	1.0	1.0	0.25	261.393
1579.0	1.0	1.0	0.25	390.474
1580.0	1.0	1.0	0.25	87.877
1581.0	1.0	1.0	0.25	259.223
1582.0	1.0	1.0	0.25	120.03
1583.0	1.0	1.0	0.25	265.625
1584.0	1.0	1.0	0.25	226.387
1585.0	1.0	1.0	0.25	258.071
1586.0	1.0	1.0	0.25	309.489
1587.0	1.0	1.0	0.25	293.894
1588.0	1.0	1.0	0.25	205.184
1589.0	1.0	1.0	0.25	161.382
1590.0	1.0	1.0	0.25	114.683
1591.0	1.0	1.0	0.25	378.842
1592.0	1.0	1.0	0.25	176.774
1593.0	1.0	1.0	0.25	85.797
1594.0	1.0	1.0	0.25	110.817
1595.0	1.0	1.0	0.25	306.478
1596.0	1.0	1.0	0.25	147.735
1597.0	1.0	1.0	0.25	189.911
1598.0	1.0	1.0	0.25	134.349
1599.0	1.0	1.0	0.25	240.673
1600.0	1.0	1.0	0.25	306.485
1601.0	1.0	1.0	0.25	279.172
1602.0	1.0	1.0	0.25	124.321
1603.0	1.0	1.0	0.25	454.02
1604.0	1.0	1.0	0.25	234.461
1605.0	1.0	1.0	0.25	228.201
1606.0	1.0	1.0	0.25	99.074
1607.0	1.0	1.0	0.25	446.484
1608.0	1.0	1.0	0.25	232.984
1609.0	1.0	1.0	0.25	191.413
1610.0	1.0	1.0	0.25	320.525
1611.0	1.0	1.0	0.25	239.813
1612.0	1.0	1.0	0.25	214.471
1613.0	1.0	1.0	0.25	158.18
1614.0	1.0	1.0	0.25	166.133
1615.0	1.0	1.0	0.25	348.241
1616.0	1.0	1.0	0.25	181.611
1617.0	1.0	1.0	0.25	299.959
1618.0	1.0	1.0	0.25	495.523
1619.0	1.0	1.0	0.25	213.023
1620.0	1.0	1.0	0.25	243.607
1621.0	1.0	1.0	0.25	168.708
1622.0	1.0	1.0	0.25	278.256
1623.0	1.0	1.0	0.25	227.037
1624.0	1.0	1.0	0.25	226.398
1625.0	1.0	1.0	0.25	567.974
1626.0	1.0	1.0	0.25	229.508
1627.0	1.0	1.0	0.25	219.909
1628.0	1.0	1.0	0.25	192.69
1629.0	1.0	1.0	0.25	339.999
1630.0	1.0	1.0	0.25	287.56
1631.0	1.0	1.0	0.25	292.747
1632.0	1.0	1.0	0.25	133.872
1633.0	1.0	1.0	0.25	243.557
1634.0	1.0	1.0	0.25	254.031
1635.0	1.0	1.0	0.25	225.639
1636.0	1.0	1.0	0.25	192.904
1637.0	1.0	1.0	0.25	226.515
1638.0	1.0	1.0	0.25	214.725
1639.0	1.0	1.0	0.25	299.76
1640.0	1.0	1.0	0.25	372.505
1641.0	1.0	1.0	0.25	266.715
1642.0	1.0	1.0	0.25	303.538
1643.0	1.0	1.0	0.25	219.276
1644.0	1.0	1.0	0.25	163.177
1645.0	1.0	1.0	0.25	210.309
1646.0	1.0	1.0	0.25	234.163
1647.0	1.0	1.0	0.25	339.622
1648.0	1.0	1.0	0.25	423.819
1649.0	1.0	1.0	0.25	325.882
1650.0	1.0	1.0	0.25	264.573
1651.0	1.0	1.0	0.25	280.454
1652.0	1.0	1.0	0.25	312.267
1653.0	1.0	1.0	0.25	237.725
1654.0	1.0	1.0	0.25	119.561
1655.0	1.0	1.0	0.25	248.064
1656.0	1.0	1.0	0.25	266.192
1657.0	1.0	1.0	0.25	158.544
1658.0	1.0	1.0	0.25	306.089
1659.0	1.0	1.0	0.25	260.408
1660.0	1.0	1.0	0.25	174.602
1661.0	1.0	1.0	0.25	219.133
1662.0	1.0	1.0	0.25	187.368
1663.0	1.0	1.0	0.25	237.622
1664.0	1.0	1.0	0.25	219.76
1665.0	1.0	1.0	0.25	289.985
1666.0	1.0	1.0	0.25	190.887
1667.0	1.0	1.0	0.25	253.432
1668.0	1.0	1.0	0.25	476.74
1669.0	1.0	1.0	0.25	351.902
1670.0	1.0	1.0	0.25	295.325
1671.0	1.0	1.0	0.25	529.356
1672.0	1.0	1.0	0.25	528.968
1673.0	1.0	1.0	0.25	532.991
1674.0	1.0	1.0	0.25	240.498
1675.0	1.0	1.0	0.25	668.274
1676.0	1.0	1.0	0.25	716.058
1677.0	1.0	1.0	0.25	526.426
1678.0	1.0	1.0	0.25	464.357
1679.0	1.0	1.0	0.25	621.432
1680.0	1.0	1.0	0.25	750.592
1681.0	1.0	1.0	0.25	724.629
1682.0	1.0	1.0	0.25	372.043
1683.0	1.0	1.0	0.25	680.222
1684.0	1.0	1.0	0.25	671.438
1685.0	1.0	1.0	0.25	644.227
1686.0	1.0	1.0	0.25	524.917
1687.0	1.0	1.0	0.25	296.51
1688.0	1.0	1.0	0.25	177.305
1689.0	1.0	1.0	0.25	304.295
1690.0	1.0	1.0	0.25	562.396
1691.0	1.0	1.0	0.25	507.137
1692.0	1.0	1.0	0.25	561.841
1693.0	1.0	1.0	0.25	246.818
1694.0	1.0	1.0	0.25	524.575
1695.0	1.0	1.0	0.25	408.961
1696.0	1.0	1.0	0.25	706.63
1697.0	1.0	1.0	0.25	444.213
1698.0	1.0	1.0	0.25	281.774
1699.0	1.0	1.0	0.25	606.001
1700.0	1.0	1.0	0.25	277.042
1701.0	1.0	1.0	0.25	278.974
1702.0	1.0	1.0	0.25	461.821
1703.0	1.0	1.0	0.25	81.369
1704.0	1.0	1.0	0.25	666.823
1705.0	1.0	1.0	0.25	381.976
1706.0	1.0	1.0	0.25	420.333
1707.0	1.0	1.0	0.25	330.805
1708.0	1.0	1.0	0.25	549.823
1709.0	1.0	1.0	0.25	496.645
1710.0	1.0	1.0	0.25	756.112
1711.0	1.0	1.0	0.25	640.633
1712.0	1.0	1.0	0.25	564.015
1713.0	1.0	1.0	0.25	762.37
1714.0	1.0	1.0	0.25	611.482
1715.0	1.0	1.0	0.25	496.495
1716.0	1.0	1.0	0.25	724.24
1717.0	1.0	1.0	0.25	461.602
1718.0	1.0	1.0	0.25	473.234
1719.0	1.0	1.0	0.25	599.636
1720.0	1.0	1.0	0.25	344.352
1721.0	1.0	1.0	0.25	747.905
1722.0	1.0	1.0	0.25	857.522
1723.0	1.0	1.0	0.25	400.527
1724.0	1.0	1.0	0.25	574.942
1725.0	1.0	1.0	0.25	287.508
1726.0	1.0	1.0	0.25	144.494
1727.0	1.0	1.0	0.25	136.77
1728.0	1.0	1.0	0.25	105.156
1729.0	1.0	1.0	0.25	238.932
1730.0	1.0	1.0	0.25	205.817
1731.0	1.0	1.0	0.25	249.37
1732.0	1.0	1.0	0.25	135.72
1733.0	1.0	1.0	0.25	139.003
1734.0	1.0	1.0	0.25	109.62
1735.0	1.0	1.0	0.25	295.445
1736.0	1.0	1.0	0.25	90.475
1737.0	1.0	1.0	0.25	282.394
1738.0	1.0	1.0	0.25	213.697
1739.0	1.0	1.0	0.25	182.558
1740.0	1.0	1.0	0.25	142.438
1741.0	1.0	1.0	0.25	133.973
1742.0	1.0	1.0	0.25	132.72
1743.0	1.0	1.0	0.25	175.69
1744.0	1.0	1.0	0.25	196.971
1745.0	1.0	1.0	0.25	206.579
1746.0	1.0	1.0	0.25	218.889
1747.0	1.0	1.0	0.25	165.574
1748.0	1.0	1.0	0.25	65.126
1749.0	1.0	1.0	0.25	78.655
1750.0	1.0	1.0	0.25	205.742
1751.0	1.0	1.0	0.25	89.818
1752.0	1.0	1.0	0.25	75.713
1753.0	1.0	1.0	0.25	60.227
1754.0	1.0	1.0	0.25	170.969
1755.0	1.0	1.0	0.25	126.114
1756.0	1.0	1.0	0.25	159.694
1757.0	1.0	1.0	0.25	126.922
1758.0	1.0	1.0	0.25	113.847
1759.0	1.0	1.0	0.25	133.228
1760.0	1.0	1.0	0.25	200.599
1761.0	1.0	1.0	0.25	112.853
1762.0	1.0	1.0	0.25	109.076
1763.0	1.0	1.0	0.25	126.701
1764.0	1.0	1.0	0.25	122.939
1765.0	1.0	1.0	0.25	82.448
1766.0	1.0	1.0	0.25	244.37
1767.0	1.0	1.0	0.25	243.079
1768.0	1.0	1.0	0.25	141.485
1769.0	1.0	1.0	0.25	138.535
1770.0	1.0	1.0	0.25	144.929
1771.0	1.0	1.0	0.25	169.841
1772.0	1.0	1.0	0.25	131.063
1773.0	1.0	1.0	0.25	169.032
1774.0	1.0	1.0	0.25	135.827
1775.0	1.0	1.0	0.25	151.853
1776.0	1.0	1.0	0.25	131.459
1777.0	1.0	1.0	0.25	202.29
1778.0	1.0	1.0	0.25	192.784
1779.0	1.0	1.0	0.25	136.793
1780.0	1.0	1.0	0.25	215.907
1781.0	1.0	1.0	0.25	198.268
1782.0	1.0	1.0	0.25	178.541
1783.0	1.0	1.0	0.25	137.874
1784.0	1.0	1.0	0.25	140.97
1785.0	1.0	1.0	0.25	185.111
1786.0	1.0	1.0	0.25	215.331
1787.0	1.0	1.0	0.25	179.093
1788.0	1.0	1.0	0.25	209.865
1789.0	1.0	1.0	0.25	203.984
1790.0	1.0	1.0	0.25	127.967
1791.0	1.0	1.0	0.25	221.198
1792.0	1.0	1.0	0.25	164.35
1793.0	1.0	1.0	0.25	170.25
1794.0	1.0	1.0	0.25	159.186
1795.0	1.0	1.0	0.25	265.667
1796.0	1.0	1.0	0.25	257.095
1797.0	1.0	1.0	0.25	172.562
1798.0	1.0	1.0	0.25	206.531
1799.0	1.0	1.0	0.25	203.573
1800.0	1.0	1.0	0.25	100.833
1801.0	1.0	1.0	0.25	93.383
1802.0	1.0	1.0	0.25	163.677
1803.0	1.0	1.0	0.25	174.279
1804.0	1.0	1.0	0.25	189.451
1805.0	1.0	1.0	0.25	207.496
1806.0	1.0	1.0	0.25	179.756
1807.0	1.0	1.0	0.25	143.794
1808.0	1.0	1.0	0.25	297.991
1809.0	1.0	1.0	0.25	212.596
1810.0	1.0	1.0	0.25	244.289
1811.0	1.0	1.0	0.25	110.26
1812.0	1.0	1.0	0.25	183.511
1813.0	1.0	1.0	0.25	157.33
1814.0	1.0	1.0	0.25	202.74
1815.0	1.0	1.0	0.25	126.378
1816.0	1.0	1.0	0.25	149.729
1817.0	1.0	1.0	0.25	149.651
1818.0	1.0	1.0	0.25	114.611
1819.0	1.0	1.0	0.25	146.641
1820.0	1.0	1.0	0.25	165.948
1821.0	1.0	1.0	0.25	242.171
1822.0	1.0	1.0	0.25	203.226
1823.0	1.0	1.0	0.25	186.651
1824.0	1.0	1.0	0.25	139.808
1825.0	1.0	1.0	0.25	159.173
1826.0	1.0	1.0	0.25	212.653
1827.0	1.0	1.0	0.25	303.998
1828.0	1.0	1.0	0.25	233.899
1829.0	1.0	1.0	0.25	209.634
1830.0	1.0	1.0	0.25	183.019
1831.0	1.0	1.0	0.25	132.792
1832.0	1.0	1.0	0.25	233.373
1833.0	1.0	1.0	0.25	163.753
1834.0	1.0	1.0	0.25	161.673
1835.0	1.0	1.0	0.25	246.772
1836.0	1.0	1.0	0.25	102.293
1837.0	1.0	1.0	0.25	107.872
1838.0	1.0	1.0	0.25	192.221
1839.0	1.0	1.0	0.25	163.978
1840.0	1.0	1.0	0.25	157.107
1841.0	1.0	1.0	0.25	303.062
1842.0	1.0	1.0	0.25	335.164
1843.0	1.0	1.0	0.25	248.516
1844.0	1.0	1.0	0.25	324.714
1845.0	1.0	1.0	0.25	450.652
1846.0	1.0	1.0	0.25	312.581
1847.0	1.0	1.0	0.25	185.226
1848.0	1.0	1.0	0.25	234.821
1849.0	1.0	1.0	0.25	140.175
1850.0	1.0	1.0	0.25	290.925
1851.0	1.0	1.0	0.25	312.733
1852.0	1.0	1.0	0.25	316.697
1853.0	1.0	1.0	0.25	162.534
1854.0	1.0	1.0	0.25	331.638
1855.0	1.0	1.0	0.25	322.981
1856.0	1.0	1.0	0.25	315.135
1857.0	1.0	1.0	0.25	209.136
1858.0	1.0	1.0	0.25	242.011
1859.0	1.0	1.0	0.25	258.9
1860.0	1.0	1.0	0.25	153.151
1861.0	1.0	1.0	0.25	183.525
1862.0	1.0	1.0	0.25	183.386
1863.0	1.0	1.0	0.25	261.898
1864.0	1.0	1.0	0.25	246.883
1865.0	1.0	1.0	0.25	311.027
1866.0	1.0	1.0	0.25	208.22
1867.0	1.0	1.0	0.25	176.892
1868.0	1.0	1.0	0.25	220.404
1869.0	1.0	1.0	0.25	209.8
1870.0	1.0	1.0	0.25	191.261
1871.0	1.0	1.0	0.25	309.094
1872.0	1.0	1.0	0.25	137.334
1873.0	1.0	1.0	0.25	354.179
1874.0	1.0	1.0	0.25	182.556
1875.0	1.0	1.0	0.25	186.58
1876.0	1.0	1.0	0.25	173.56
1877.0	1.0	1.0	0.25	347.436
1878.0	1.0	1.0	0.25	272.638
1879.0	1.0	1.0	0.25	441.875
1880.0	1.0	1.0	0.25	283.278
1881.0	1.0	1.0	0.25	162.402
1882.0	1.0	1.0	0.25	233.691
1883.0	1.0	1.0	0.25	242.711
1884.0	1.0	1.0	0.25	253.713
1885.0	1.0	1.0	0.25	310.783
1886.0	1.0	1.0	0.25	196.404
1887.0	1.0	1.0	0.25	299.074
1888.0	1.0	1.0	0.25	324.995
1889.0	1.0	1.0	0.25	261.115
1890.0	1.0	1.0	0.25	180.2
1891.0	1.0	1.0	0.25	261.707
1892.0	1.0	1.0	0.25	379.468
1893.0	1.0	1.0	0.25	177.086
1894.0	1.0	1.0	0.25	370.687
1895.0	1.0	1.0	0.25	242.479
1896.0	1.0	1.0	0.25	332.102
1897.0	1.0	1.0	0.25	300.508
1898.0	1.0	1.0	0.25	257.286
1899.0	1.0	1.0	0.25	692.28
1900.0	1.0	1.0	0.25	648.16
1901.0	1.0	1.0	0.25	558.39
1902.0	1.0	1.0	0.25	885.419
1903.0	1.0	1.0	0.25	931.321
1904.0	1.0	1.0	0.25	732.363
1905.0	1.0	1.0	0.25	704.067
1906.0	1.0	1.0	0.25	857.695
1907.0	1.0	1.0	0.25	883.384
1908.0	1.0	1.0	0.25	1112.298
1909.0	1.0	1.0	0.25	737.756
1910.0	1.0	1.0	0.25	731.256
1911.0	1.0	1.0	0.25	770.374
1912.0	1.0	1.0	0.25	1035.249
1913.0	1.0	1.0	0.25	617.074
1914.0	1.0	1.0	0.25	848.067
1915.0	1.0	1.0	0.25	640.548
1916.0	1.0	1.0	0.25	857.683
1917.0	1.0	1.0	0.25	732.693
1918.0	1.0	1.0	0.25	1032.642
1919.0	1.0	1.0	0.25	465.421
1920.0	1.0	1.0	0.25	824.17
1922.0	4.0	10.0	0.25	887.957
1923.0	4.0	10.0	0.25	147.398
1924.0	4.0	10.0	0.25	372.896
1925.0	4.0	10.0	0.25	149.618
1926.0	4.0	10.0	0.25	377.095
1927.0	4.0	10.0	0.25	162.593
1928.0	4.0	10.0	0.25	122.002
1929.0	4.0	10.0	0.25	203.381
1930.0	4.0	10.0	0.25	170.565
1931.0	4.0	10.0	0.25	107.823
1932.0	4.0	10.0	0.25	362.376
1933.0	4.0	10.0	0.25	261.564
1934.0	4.0	10.0	0.25	209.144
1935.0	4.0	10.0	0.25	244.316
1936.0	4.0	10.0	0.25	123.185
1937.0	4.0	10.0	0.25	174.766
1938.0	4.0	10.0	0.25	319.387
1939.0	4.0	10.0	0.25	146.578
1940.0	4.0	10.0	0.25	103.241
1941.0	4.0	10.0	0.25	667.169
1942.0	4.0	10.0	0.25	187.509
1943.0	4.0	10.0	0.25	239.836
1944.0	4.0	10.0	0.25	239.42
1945.0	4.0	10.0	0.25	171.742
1946.0	4.0	10.0	0.25	132.939
1947.0	4.0	10.0	0.25	182.26
1948.0	4.0	10.0	0.25	128.286
1949.0	4.0	10.0	0.25	175.586
1950.0	4.0	10.0	0.25	138.135
1951.0	4.0	10.0	0.25	120.168
1952.0	4.0	10.0	0.25	480.642
1953.0	4.0	10.0	0.25	140.803
1954.0	4.0	10.0	0.25	389.824
1955.0	4.0	10.0	0.25	363.111
1956.0	4.0	10.0	0.25	280.868
1957.0	4.0	10.0	0.25	208.754
1958.0	4.0	10.0	0.25	184.041
1959.0	4.0	10.0	0.25	404.426
1960.0	4.0	10.0	0.25	191.773
1961.0	4.0	10.0	0.25	101.608
1962.0	4.0	10.0	0.25	309.642
1963.0	4.0	10.0	0.25	144.939
1964.0	4.0	10.0	0.25	167.827
1965.0	4.0	10.0	0.25	304.858
1966.0	4.0	10.0	0.25	244.116
1967.0	4.0	10.0	0.25	162.243
1968.0	4.0	10.0	0.25	978.344
1969.0	4.0	10.0	0.25	193.325
1970.0	4.0	10.0	0.25	86.972
1971.0	4.0	10.0	0.25	304.106
1972.0	4.0	10.0	0.25	254.573
1973.0	4.0	10.0	0.25	143.827
1974.0	4.0	10.0	0.25	112.985
1975.0	4.0	10.0	0.25	139.77
1976.0	4.0	10.0	0.25	191.782
1977.0	4.0	10.0	0.25	655.139
1978.0	4.0	10.0	0.25	220.569
1979.0	4.0	10.0	0.25	126.337
1980.0	4.0	10.0	0.25	563.946
1981.0	4.0	10.0	0.25	265.936
1982.0	4.0	10.0	0.25	358.841
1983.0	4.0	10.0	0.25	167.691
1984.0	4.0	10.0	0.25	998.861
1985.0	4.0	10.0	0.25	146.525
1986.0	4.0	10.0	0.25	465.434
1987.0	4.0	10.0	0.25	917.812
1988.0	4.0	10.0	0.25	140.983
1989.0	4.0	10.0	0.25	383.277
1990.0	4.0	10.0	0.25	345.427
1991.0	4.0	10.0	0.25	420.362
1992.0	4.0	10.0	0.25	109.221
1993.0	4.0	10.0	0.25	484.672
1994.0	4.0	10.0	0.25	116.096
1995.0	4.0	10.0	0.25	80.603
1996.0	4.0	10.0	0.25	187.41
1997.0	4.0	10.0	0.25	153.687
1998.0	4.0	10.0	0.25	144.242
1999.0	4.0	10.0	0.25	893.294
2000.0	4.0	10.0	0.25	155.494
2001.0	4.0	10.0	0.25	98.159
2002.0	4.0	10.0	0.25	599.672
2003.0	4.0	10.0	0.25	453.05
2004.0	4.0	10.0	0.25	115.385
[truncated: 998,000+ more rows]
